# Supplementary material for: The long noncoding RNA mimi scaffolds neuronal granules to maintain nervous system maturity
Source: Sci Adv. 2022 Sep 28;8(39):eabo5578. doi: 10.1126/sciadv.abo5578 (PMC9519039; doi:10.1126/sciadv.abo5578)
Supplement: Supplementary file 2 — Tables S1 to S4 [file sciadv.abo5578_tables_s1_to_s4.zip]

Archive with 4 entries (4 files):
- sciadv.abo5578_table_s1.xlsx
- sciadv.abo5578_table_s2.xlsx
- sciadv.abo5578_table_s3.xlsx
- sciadv.abo5578_table_s4.xlsx
