# Supplementary material for: The long noncoding RNA mimi scaffolds neuronal granules to maintain nervous system maturity
Source: Sci Adv. 2022 Sep 28;8(39):eabo5578. doi: 10.1126/sciadv.abo5578 (PMC9519039; doi:10.1126/sciadv.abo5578)
Supplement: Supplementary file 2 — Tables S1 to S4 [file sciadv.abo5578_tables_s1_to_s4.zip › sciadv.abo5578_table_s1.xlsx]

## Sheet: SUMMARY
Sheet1 contains the full list of significant DAVID Gene Ontology biological processes (P<0.05; one-sided EASE score adjusted using Benjamini-Hochberg method) for RNAs significantly upregulated in Δmimi flies
Sheet2 contains the full list of significant DAVID Gene Ontology biological processes (P<0.05; one-sided EASE score adjusted using Benjamini-Hochberg method) for RNAs significantly downregulated in Δmimi flies

## Sheet: Sheet1
Category	Term	Gene count	Benjamini
biological process	mitotic spindle organization	18	2.8e-08
biological process	DNA replication	15	5.4e-06
biological process	cell division	16	0.00019
biological process	DNA replication initiation	9	0.00021
biological process	oxidation-reduction process	35	0.0016
biological process	mitotic cytokinesis	14	0.0017
biological process	mitotic sister chromatid segregation	9	0.004
biological process	mitotic nuclear division	18	0.0078
biological process	sperm aster formation	4	0.044
biological process	chromosome condensation	8	0.045

## Sheet: Sheet2
Category	Term	Gene count	Benjamini
biological process	neuropeptide signaling pathway	13	8.3e-05
biological process	oxidation-reduction process	31	0.00015
biological process	G-protein coupled receptor signaling pathway	15	0.034
