# Supplementary material for: The long noncoding RNA mimi scaffolds neuronal granules to maintain nervous system maturity
Source: Sci Adv. 2022 Sep 28;8(39):eabo5578. doi: 10.1126/sciadv.abo5578 (PMC9519039; doi:10.1126/sciadv.abo5578)
Supplement: Supplementary file 2 — Tables S1 to S4 [file sciadv.abo5578_tables_s1_to_s4.zip › sciadv.abo5578_table_s2.xlsx]

## Sheet: SUMMARY
Sheet1 contains iBAQ-based log2 fold changes (log2FC) of protein abundancies in granules vs. tissue lysate in wild-type conditions
Sheet2 contains log2 fold changes (log2FC) of RNA expression in granules vs. tissue lysate in wild-type conditions

## Sheet: Sheet1
FlyBase gene ID	log2iBAQ_G_1	log2iBAQ_G_2	log2iBAQ_G_3	log2iBAQ_TL_1	log2iBAQ_TL_2	log2iBAQ_TL_3	log2FC_G_vs_TL_1	log2FC_G_vs_TL_2	log2FC_G_vs_TL_3	average log2FC_G_vs_TL	P-value
FBgn0035001	7.09732	4.70984	7.29076	-12.5622	-10.9496	-11.2102	19.6595	15.6594	18.5009	17.94	0.00435892		G - granules fraction; replicates 1-3
FBgn0036665	5.18211	5.40328	4.91286	-12.5622	-10.9496	-11.2102	17.7443	16.3528	16.123	16.7401	0.000914209		TL - tissue lysate fraction; replicates 1-3
FBgn0010452	4.86381	5.21167	5.25926	-12.5622	-10.9496	-11.2102	17.426	16.1612	16.4694	16.6856	0.000520387		proteins enriched in granules vs. tissue lysate by log2FC > 0,5 and P-value < 0,05 (paired, two-tailed t-test) are marked in orange
FBgn0033687	6.00361	4.93056	4.04384	-12.5622	-10.9496	-11.2102	18.5658	15.8801	15.254	16.5667	0.00373856		proteins in thick black line boxes were validated by manual alignment of all identifed peptides (see methods for details)
FBgn0037225	5.21489	4.7927	4.88938	-12.5622	-10.9496	-11.2102	17.7771	15.7423	16.0996	16.5396	0.00143525		manually validated proteins that were not consistently identified based on >2 unique peptides in all 3 replicates of wild-type granules fraction (if granules enriched) or wild-type tissue lysate (if granules depleted) are marked with *
FBgn0020372	4.98866	4.86634	4.57321	-12.5622	-10.9496	-11.2102	17.5509	15.8159	15.7834	16.3834	0.00126745
FBgn0053493	5.2253	4.04528	5.06706	-12.5622	-10.9496	-11.2102	17.7875	14.9948	16.2772	16.3532	0.00242685
FBgn0036529	4.22722	5.07129	4.86228	-12.5622	-10.9496	-11.2102	16.7895	16.0208	16.0725	16.2943	0.000231663
FBgn0031530	4.22722	5.07129	4.86228	-12.5622	-10.9496	-11.2102	16.7895	16.0208	16.0725	16.2943	0.000231663
FBgn0033873	5.21714	4.43977	4.34907	-12.5622	-10.9496	-11.2102	17.7794	15.3893	15.5593	16.2427	0.00223935
FBgn0035755	4.69677	4.65122	4.52604	-12.5622	-10.9496	-11.2102	17.259	15.6008	15.7362	16.1987	0.00107528
FBgn0035285	4.58665	4.55243	3.64378	-12.5622	-10.9496	-11.2102	17.1489	15.502	14.854	15.8349	0.00185568
FBgn0041205	4.33187	4.32805	4.1212	-12.5622	-10.9496	-11.2102	16.8941	15.2776	15.3314	15.8344	0.00111887
FBgn0035033	3.16388	4.64712	4.84681	-12.5622	-10.9496	-11.2102	15.7261	15.5967	16.057	15.7933	7.53065e-05
FBgn0004569	4.26861	4.05006	4.00448	-12.5622	-10.9496	-11.2102	16.8308	14.9996	15.2147	15.6817	0.00135535
FBgn0063670	3.13754	4.55892	4.34946	-12.5622	-10.9496	-11.2102	15.6998	15.5085	15.5596	15.5893	1.34521e-05
FBgn0037382	4.2406	4.26647	3.46814	-12.5622	-10.9496	-11.2102	16.8028	15.216	14.6783	15.5657	0.00167435
FBgn0263846	4.53754	3.50388	3.67846	-12.5622	-10.9496	-11.2102	17.0998	14.4534	14.8886	15.4806	0.00278904
FBgn0025393	4.61647	4.22968	2.78472	-12.5622	-10.9496	-11.2102	17.1787	15.1792	13.9949	15.4509	0.00359616
FBgn0029573	3.50617	4.06794	3.80639	-12.5622	-10.9496	-11.2102	16.0684	15.0175	15.0166	15.3675	0.000519661
FBgn0039475	3.84238	3.54849	3.7127	-12.5622	-10.9496	-11.2102	16.4046	14.498	14.9229	15.2752	0.00142815
FBgn0010607	3.78817	3.48027	3.76144	-12.5622	-10.9496	-11.2102	16.3504	14.4298	14.9716	15.2506	0.00140233
FBgn0038523	4.17443	3.05328	3.67494	-12.5622	-10.9496	-11.2102	16.7367	14.0028	14.8851	15.2082	0.0027939
FBgn0083940	3.17332	3.95597	3.6885	-12.5622	-10.9496	-11.2102	15.7355	14.9055	14.8987	15.1799	0.000334794
FBgn0034095	3.93256	3.20951	3.64135	-12.5622	-10.9496	-11.2102	16.4948	14.1591	14.8515	15.1685	0.0020786
FBgn0038975	3.99202	3.37412	3.41701	-12.5622	-10.9496	-11.2102	16.5543	14.3237	14.6272	15.1684	0.00211361
FBgn0025641	3.78617	3.59589	3.21202	-12.5622	-10.9496	-11.2102	16.3484	14.5454	14.4222	15.1053	0.00169424
FBgn0039028	2.46847	4.00149	4.11439	-12.5622	-10.9496	-11.2102	15.0307	14.951	15.3246	15.1021	5.65641e-05
FBgn0284221	3.60517	3.60537	3.35174	-12.5622	-10.9496	-11.2102	16.1674	14.5549	14.5619	15.0947	0.00126005
FBgn0030342	3.34158	3.19335	3.97503	-12.5622	-10.9496	-11.2102	15.9038	14.1429	15.1852	15.0773	0.00114752
FBgn0038072	4.11674	3.37124	2.94227	-12.5622	-10.9496	-11.2102	16.679	14.3208	14.1525	15.0507	0.00292343
FBgn0250869	3.00239	4.13933	3.26103	-12.5622	-10.9496	-11.2102	15.5646	15.0889	14.4712	15.0416	0.00044253
FBgn0040080	3.73205	3.30437	3.11088	-12.5622	-10.9496	-11.2102	16.2943	14.2539	14.3211	14.9564	0.00199604
FBgn0029766	3.82694	3.21275	3.09556	-12.5622	-10.9496	-11.2102	16.3892	14.1623	14.3057	14.9524	0.00230795
FBgn0037217	3.775	3.08351	3.25177	-12.5622	-10.9496	-11.2102	16.3372	14.0331	14.462	14.9441	0.00223383
FBgn0036995	3.74251	3.68795	2.64575	-12.5622	-10.9496	-11.2102	16.3047	14.6375	13.8559	14.9327	0.00233059
FBgn0032810	3.9533	3.6097	2.46319	-12.5622	-10.9496	-11.2102	16.5155	14.5592	13.6734	14.916	0.00315365
FBgn0085447	3.72778	3.09611	3.15727	-12.5622	-10.9496	-11.2102	16.29	14.0457	14.3674	14.901	0.00220374
FBgn0000547	3.29231	3.36601	3.21157	-12.5622	-10.9496	-11.2102	15.8545	14.3156	14.4217	14.8639	0.00111275
FBgn0051774	3.29231	3.36601	3.21157	-12.5622	-10.9496	-11.2102	15.8545	14.3156	14.4217	14.8639	0.00111275
FBgn0087011	3.14517	3.49792	3.0725	-12.5622	-10.9496	-11.2102	15.7074	14.4475	14.2827	14.8125	0.000921504
FBgn0038629	2.94032	3.3491	3.12334	-12.5622	-10.9496	-11.2102	15.5026	14.2986	14.3335	14.7116	0.000722375
FBgn0028407	3.88858	2.53435	2.91199	-12.5622	-10.9496	-11.2102	16.4508	13.4839	14.1222	14.6856	0.00374813
FBgn0004049	3.69156	2.85679	2.65138	-12.5622	-10.9496	-11.2102	16.2538	13.8063	13.8616	14.6406	0.00302281
FBgn0038285	3.01813	2.57971	2.9715	-12.5622	-10.9496	-11.2102	15.5804	13.5293	14.1817	14.4304	0.00175325
FBgn0041582	3.64555	2.4211	2.48785	-12.5622	-10.9496	-11.2102	16.2078	13.3707	13.698	14.4255	0.00383697
FBgn0259822	3.10645	2.89749	2.44465	-12.5622	-10.9496	-11.2102	15.6687	13.847	13.6548	14.3902	0.00198232
FBgn0082582	2.29747	3.03157	3.11212	-12.5622	-10.9496	-11.2102	14.8597	13.9811	14.3223	14.3877	0.000315755
FBgn0030798	2.90712	3.0002	2.43636	-12.5622	-10.9496	-11.2102	15.4693	13.9498	13.6465	14.3552	0.00153952
FBgn0036603	1.57275	3.4845	3.17778	-12.5622	-10.9496	-11.2102	14.135	14.4341	14.388	14.319	4.21478e-05
FBgn0030244	2.50025	2.7558	2.92697	-12.5622	-10.9496	-11.2102	15.0625	13.7054	14.1372	14.3017	0.000782549
FBgn0031740	2.63362	2.52123	3.00276	-12.5622	-10.9496	-11.2102	15.1959	13.4708	14.2129	14.2932	0.00121952
FBgn0035692	2.92702	2.0449	3.14341	-12.5622	-10.9496	-11.2102	15.4892	12.9944	14.3536	14.2791	0.00254092
FBgn0032803	3.01846	2.71039	2.32798	-12.5622	-10.9496	-11.2102	15.5807	13.6599	13.5382	14.2596	0.00214496
FBgn0026059	1.96528	3.14333	2.93336	-12.5622	-10.9496	-11.2102	14.5275	14.0929	14.1435	14.2546	9.26443e-05
FBgn0000289	1.86098	3.09119	3.07446	-12.5622	-10.9496	-11.2102	14.4232	14.0407	14.2846	14.2495	6.15476e-05
FBgn0003065	2.26052	2.07669	3.60531	-12.5622	-10.9496	-11.2102	14.8228	13.0262	14.8155	14.2215	0.00176126
FBgn0037737	3.07272	2.26027	2.42026	-12.5622	-10.9496	-11.2102	15.6349	13.2098	13.6304	14.1584	0.00278088
FBgn0032682	2.4014	2.90412	2.31679	-12.5622	-10.9496	-11.2102	14.9636	13.8537	13.527	14.1148	0.000947528
FBgn0040465	2.92178	1.68558	2.92114	-12.5622	-10.9496	-11.2102	15.484	12.6351	14.1313	14.0835	0.00339545
FBgn0259984	1.95955	4.01202	1.40062	-12.5622	-10.9496	-11.2102	14.5218	14.9616	12.6108	14.0314	0.00263398
FBgn0026196	2.04446	2.54002	2.78042	-12.5622	-10.9496	-11.2102	14.6067	13.4896	13.9906	14.029	0.000529857
FBgn0035258	2.49728	3.38584	1.36611	-12.5622	-10.9496	-11.2102	15.0595	14.3354	12.5763	13.9904	0.00276587
FBgn0029997	3.29861	1.76725	2.01651	-12.5622	-10.9496	-11.2102	15.8608	12.7168	13.2267	13.9348	0.00485222
FBgn0000394	2.21308	2.54059	2.27402	-12.5622	-10.9496	-11.2102	14.7753	13.4901	13.4842	13.9166	0.000950614
FBgn0029719	5.04732	5.39884	5.03205	-12.5622	-2.4633	-11.2102	17.6096	7.86214	16.2422	13.9046	0.0448148
FBgn0035497	1.94705	2.45465	2.54162	-12.5622	-10.9496	-11.2102	14.5093	13.4042	13.7518	13.8884	0.000551331
FBgn0000038	3.356	1.84003	1.62196	-12.5622	-10.9496	-11.2102	15.9182	12.7896	12.8321	13.8467	0.00554991
FBgn0259715	1.94338	2.561	2.23297	-12.5622	-10.9496	-11.2102	14.5056	13.5105	13.4431	13.8198	0.000617131
FBgn0259175	1.88519	2.1891	2.61138	-12.5622	-10.9496	-11.2102	14.4474	13.1386	13.8216	13.8025	0.000748886
FBgn0030926	1.79626	2.5502	2.31426	-12.5622	-10.9496	-11.2102	14.3585	13.4998	13.5244	13.7942	0.000418325
FBgn0259110	2.06855	2.22999	2.33817	-12.5622	-10.9496	-11.2102	14.6308	13.1795	13.5483	13.7862	0.000996372
FBgn0263321	1.01778	2.91628	2.66271	-12.5622	-10.9496	-11.2102	13.58	13.8658	13.8729	13.7729	4.90603e-05
FBgn0027575	2.54394	2.27224	1.75873	-12.5622	-10.9496	-11.2102	15.1062	13.2218	12.9689	13.7656	0.00239042
FBgn0039928	0.834875	2.99303	2.66346	-12.5622	-10.9496	-11.2102	13.3971	13.9426	13.8736	13.7378	0.000155798
FBgn0034237	2.2525	1.9444	2.25386	-12.5622	-10.9496	-11.2102	14.8147	12.894	13.464	13.7242	0.00171771
FBgn0033504	1.40421	2.52702	2.36819	-12.5622	-10.9496	-11.2102	13.9664	13.4766	13.5784	13.6738	0.000119109
FBgn0034903	1.52591	2.20331	2.53223	-12.5622	-10.9496	-11.2102	14.0881	13.1529	13.7424	13.6611	0.000399203
FBgn0040397	1.99835	2.10207	2.1069	-12.5622	-10.9496	-11.2102	14.5606	13.0516	13.3171	13.6431	0.00116013
FBgn0085250	2.02274	2.25283	1.92917	-12.5622	-10.9496	-11.2102	14.585	13.2024	13.1394	13.6422	0.00119348
FBgn0037670	1.67869	2.26644	2.24212	-12.5622	-10.9496	-11.2102	14.2409	13.216	13.4523	13.6364	0.000515933
FBgn0259246	2.0032	2.27737	1.76914	-12.5622	-10.9496	-11.2102	14.5654	13.2269	12.9793	13.5906	0.00131144
FBgn0003149	2.30675	1.95022	1.73801	-12.5622	-10.9496	-11.2102	14.869	12.8998	12.9482	13.5723	0.00227513
FBgn0265595	2.88853	2.08188	1.01722	-12.5622	-10.9496	-11.2102	15.4508	13.0314	12.2274	13.5699	0.005057
FBgn0262614	1.72264	2.02446	2.24002	-12.5622	-10.9496	-11.2102	14.2849	12.974	13.4502	13.5697	0.000796087
FBgn0053258	3.14764	1.24788	1.59111	-12.5622	-10.9496	-11.2102	15.7099	12.1974	12.8013	13.5695	0.00632429
FBgn0039488	3.389	0.894648	1.69759	-12.5622	-10.9496	-11.2102	15.9512	11.8442	12.9078	13.5677	0.00812727
FBgn0261243	-0.519398	1.8984	4.59514	-12.5622	-10.9496	-11.2102	12.0428	12.848	15.8053	13.5654	0.007035
FBgn0015024	1.66446	2.11224	1.93562	-12.5622	-10.9496	-11.2102	14.2267	13.0618	13.1458	13.4781	0.000773565
FBgn0002937	1.46165	1.9266	2.30296	-12.5622	-10.9496	-11.2102	14.0239	12.8762	13.5131	13.4711	0.000606796
FBgn0264357	2.21875	1.46072	1.84621	-12.5622	-10.9496	-11.2102	14.781	12.4103	13.0564	13.4159	0.00277014
FBgn0052432	3.66879	3.36181	3.58889	-12.5622	-5.84977	-11.2102	16.231	9.21158	14.7991	13.4139	0.0245511
FBgn0286813	3.71769	1.2563	0.458434	-12.5622	-10.9496	-11.2102	16.2799	12.2059	11.6686	13.3848	0.0116247
FBgn0020305*	1.69861	1.60935	2.11218	-12.5622	-10.9496	-11.2102	14.2608	12.5589	13.3224	13.3807	0.0013502
FBgn0051475	1.86704	2.15087	1.36834	-12.5622	-10.9496	-11.2102	14.4293	13.1004	12.5785	13.3694	0.00169383
FBgn0052698	1.72815	1.4342	2.20622	-12.5622	-10.9496	-11.2102	14.2904	12.3838	13.4164	13.3635	0.00169591
FBgn0265356	1.32529	1.62495	2.40631	-12.5622	-10.9496	-11.2102	13.8875	12.5745	13.6165	13.3595	0.000896274
FBgn0035771	1.87575	1.81484	1.33894	-12.5622	-10.9496	-11.2102	14.438	12.7644	12.5491	13.2505	0.00202368
FBgn0010019	1.15801	2.03254	1.82532	-12.5622	-10.9496	-11.2102	13.7202	12.9821	13.0355	13.2459	0.000321738
FBgn0262473	1.99499	1.58846	1.42597	-12.5622	-10.9496	-11.2102	14.5572	12.538	12.6362	13.2438	0.00245432
FBgn0037635	1.59871	1.66211	1.73597	-12.5622	-10.9496	-11.2102	14.1609	12.6117	12.9461	13.2396	0.00126153
FBgn0001256	1.47801	2.21275	1.23502	-12.5622	-10.9496	-11.2102	14.0402	13.1623	12.4452	13.2159	0.00121573
FBgn0035372	1.69581	1.74563	1.47557	-12.5622	-10.9496	-11.2102	14.258	12.6952	12.6858	13.213	0.00156028
FBgn0085400	1.15058	1.84874	1.75773	-12.5622	-10.9496	-11.2102	13.7128	12.7983	12.9679	13.1597	0.000455225
FBgn0042132	2.23463	1.19156	1.31547	-12.5622	-10.9496	-11.2102	14.7969	12.1411	12.5257	13.1545	0.00394451
FBgn0085455	1.08011	1.80907	1.81464	-12.5622	-10.9496	-11.2102	13.6423	12.7586	13.0248	13.1419	0.000396425
FBgn0031266	2.14056	0.964203	1.58449	-12.5622	-10.9496	-11.2102	14.7028	11.9138	12.7947	13.1371	0.0039029
FBgn0085256	1.29258	1.82635	1.52252	-12.5622	-10.9496	-11.2102	13.8548	12.7759	12.7327	13.1211	0.000781623
FBgn0031969	1.10473	1.76292	1.73777	-12.5622	-10.9496	-11.2102	13.667	12.7125	12.948	13.1091	0.000479226
FBgn0036094	3.05886	0.807024	0.664859	-12.5622	-10.9496	-11.2102	15.6211	11.7566	11.875	13.0842	0.00927419
unassigned	1.70031	1.10053	1.69322	-12.5622	-10.9496	-11.2102	14.2625	12.0501	12.9034	13.072	0.00241996
FBgn0034720	2.13019	0.841627	1.51393	-12.5622	-10.9496	-11.2102	14.6924	11.7912	12.7241	13.0692	0.00425369
FBgn0000337	2.07032	1.78054	0.593103	-12.5622	-10.9496	-11.2102	14.6326	12.7301	11.8033	13.0553	0.00404421
FBgn0037060	1.82841	1.46699	1.08443	-12.5622	-10.9496	-11.2102	14.3906	12.4165	12.2946	13.0339	0.002705
FBgn0027603	1.64206	2.10725	0.477978	-12.5622	-10.9496	-11.2102	14.2043	13.0568	11.6882	12.9831	0.00312325
FBgn0036787	0.248205	2.76479	1.08579	-12.5622	-10.9496	-11.2102	12.8104	13.7143	12.296	12.9402	0.00102477
FBgn0030394	0.765218	0.833699	2.47642	-12.5622	-10.9496	-11.2102	13.3274	11.7832	13.6866	12.9324	0.00203211
FBgn0011335	2.35333	0.667215	1.04235	-12.5622	-10.9496	-11.2102	14.9156	11.6168	12.2525	12.9283	0.0060532
FBgn0265264	2.09606	-1.50594	3.46913	-12.5622	-10.9496	-11.2102	14.6583	9.44361	14.6793	12.9271	0.0176739
FBgn0004584	2.06621	1.18372	0.795796	-12.5622	-10.9496	-11.2102	14.6284	12.1333	12.006	12.9226	0.00433621
FBgn0031289	-0.410947	2.30429	2.11683	-12.5622	-10.9496	-11.2102	12.1513	13.2538	13.327	12.9107	0.00086655
FBgn0030884	0.8673	1.5429	1.57749	-12.5622	-10.9496	-11.2102	13.4295	12.4924	12.7877	12.9032	0.000459252
FBgn0051268	0.536805	1.65914	1.77351	-12.5622	-10.9496	-11.2102	13.099	12.6087	12.9837	12.8971	0.000131691
FBgn0036004	2.03315	0.729798	1.19248	-12.5622	-10.9496	-11.2102	14.5954	11.6793	12.4027	12.8925	0.00459215
FBgn0261444	1.10695	1.35434	1.48934	-12.5622	-10.9496	-11.2102	13.6692	12.3039	12.6995	12.8909	0.000988386
FBgn0261933	1.61672	1.16915	1.11036	-12.5622	-10.9496	-11.2102	14.179	12.1187	12.3205	12.8727	0.00258457
FBgn0028474	1.83937	1.19558	0.848831	-12.5622	-10.9496	-11.2102	14.4016	12.1451	12.059	12.8686	0.00353284
FBgn0264502	2.13342	0.749195	0.978691	-12.5622	-10.9496	-11.2102	14.6956	11.6987	12.1889	12.8611	0.00516754
FBgn0040256	2.47749	1.04997	0.329329	-12.5622	-10.9496	-11.2102	15.0397	11.9995	11.5395	12.8596	0.00721326
FBgn0083977	0.126365	1.76736	1.85485	-12.5622	-10.9496	-11.2102	12.6886	12.7169	13.065	12.8235	8.9075e-05
FBgn0086362	1.85377	0.548693	1.30693	-12.5622	-10.9496	-11.2102	14.416	11.4982	12.5171	12.8105	0.00442457
FBgn0039149	3.72985	-0.512986	0.488259	-12.5622	-10.9496	-11.2102	16.2921	10.4366	11.6984	12.809	0.0187531
FBgn0039527	1.11284	1.17038	1.32637	-12.5622	-10.9496	-11.2102	13.6751	12.1199	12.5365	12.7772	0.00132054
FBgn0020251	-0.356407	2.20702	1.70178	-12.5622	-10.9496	-11.2102	12.2058	13.1566	12.912	12.7581	0.000498761
FBgn0034094	1.58319	1.49702	0.472047	-12.5622	-10.9496	-11.2102	14.1454	12.4466	11.6822	12.7581	0.00323954
FBgn0037442	1.42364	1.21814	0.878178	-12.5622	-10.9496	-11.2102	13.9859	12.1677	12.0884	12.7473	0.00235504
FBgn0033403	1.35829	1.34908	0.728736	-12.5622	-10.9496	-11.2102	13.9205	12.2986	11.9389	12.7194	0.00228831
FBgn0005536	0.354115	0.80839	2.23808	-12.5622	-10.9496	-11.2102	12.9163	11.7579	13.4483	12.7075	0.00153843
FBgn0036008	0.370469	1.35578	1.64282	-12.5622	-10.9496	-11.2102	12.9327	12.3053	12.853	12.697	0.000241099
FBgn0027585	1.2014	1.10764	1.00827	-12.5622	-10.9496	-11.2102	13.7636	12.0572	12.2185	12.6798	0.00183515
FBgn0038959	-0.0787422	1.79042	1.59942	-12.5622	-10.9496	-11.2102	12.4835	12.74	12.8096	12.6777	6.117e-05
FBgn0051121	1.98691	1.04997	0.257073	-12.5622	-10.9496	-11.2102	14.5491	11.9995	11.4673	12.672	0.00558588
FBgn0033574	0.625605	1.75602	0.906661	-12.5622	-10.9496	-11.2102	13.1878	12.7056	12.1168	12.6701	0.000596859
FBgn0001280	0.838499	1.60537	0.826496	-12.5622	-10.9496	-11.2102	13.4007	12.5549	12.0367	12.6641	0.000983919
FBgn0031229	-1.00557	1.02469	3.09629	-12.5622	-10.9496	-11.2102	11.5567	11.9742	14.3065	12.6125	0.00456981
FBgn0266566	0.597347	0.102503	2.39356	-12.5622	-10.9496	-11.2102	13.1596	11.0521	13.6037	12.6051	0.00387597
FBgn0030301	1.31019	0.33641	1.44099	-12.5622	-10.9496	-11.2102	13.8724	11.286	12.6512	12.6032	0.00349491
FBgn0035471	3.14341	-0.552434	0.488259	-12.5622	-10.9496	-11.2102	15.7056	10.3971	11.6984	12.6004	0.0156946
FBgn0034974	0.0393519	1.70303	1.30152	-12.5622	-10.9496	-11.2102	12.6016	12.6526	12.5117	12.5886	1.07014e-05
FBgn0051780	0.358459	1.39577	1.26496	-12.5622	-10.9496	-11.2102	12.9207	12.3453	12.4751	12.5804	0.000191753
FBgn0261804	0.723537	1.33127	0.936508	-12.5622	-10.9496	-11.2102	13.2858	12.2808	12.1467	12.5711	0.000816484
FBgn0034091	0.260764	0.939279	1.70057	-12.5622	-10.9496	-11.2102	12.823	11.8888	12.9108	12.5409	0.000679191
FBgn0259145	2.33918	0.357575	0.0072292	-12.5622	-10.9496	-11.2102	14.9014	11.3071	11.2174	12.4753	0.009327
unassigned	2.33918	0.357575	0.0072292	-12.5622	-10.9496	-11.2102	14.9014	11.3071	11.2174	12.4753	0.009327
FBgn0029930	-0.154867	1.95455	0.896151	-12.5622	-10.9496	-11.2102	12.4074	12.9041	12.1063	12.4726	0.000347582
FBgn0031452	2.74029	-0.65828	0.496557	-12.5622	-10.9496	-11.2102	15.3025	10.2913	11.7067	12.4335	0.0140878
FBgn0027790	1.77869	0.953886	-0.179583	-12.5622	-10.9496	-11.2102	14.3409	11.9034	11.0306	12.425	0.00629572
FBgn0264308	2.66692	0.983129	-1.10723	-12.5622	-10.9496	-11.2102	15.2291	11.9327	10.103	12.4216	0.0142684
FBgn0034159	0.72845	0.838028	0.972302	-12.5622	-10.9496	-11.2102	13.2907	11.7876	12.1825	12.4202	0.00130953
FBgn0051118	0.0230011	2.20263	0.309887	-12.5622	-10.9496	-11.2102	12.5852	13.1522	11.5201	12.4192	0.00148066
FBgn0011785	0.728103	0.903626	0.893054	-12.5622	-10.9496	-11.2102	13.2903	11.8532	12.1032	12.4156	0.00127238
FBgn0054034	-0.0049897	1.20575	1.30904	-12.5622	-10.9496	-11.2102	12.5572	12.1553	12.5192	12.4106	0.000106549
FBgn0030321	0.569237	0.581157	1.32093	-12.5622	-10.9496	-11.2102	13.1315	11.5307	12.5311	12.3978	0.00141518
FBgn0284236	0.715326	1.91918	-0.239413	-12.5622	-10.9496	-11.2102	13.2776	12.8687	10.9708	12.3724	0.00328304
FBgn0085356	0.581624	0.843063	0.857019	-12.5622	-10.9496	-11.2102	13.1439	11.7926	12.0672	12.3346	0.00111567
FBgn0031738	0.31482	0.815099	1.11846	-12.5622	-10.9496	-11.2102	12.8771	11.7646	12.3286	12.3234	0.000678365
FBgn0037796	-2.06832	1.62674	2.68933	-12.5622	-10.9496	-11.2102	10.4939	12.5763	13.8995	12.3232	0.00640771
FBgn0034072	0.374598	1.30045	0.553292	-12.5622	-10.9496	-11.2102	12.9368	12.25	11.7635	12.3168	0.000762755
FBgn0026391	4.86858	-1.67484	-0.976224	-12.5622	-10.9496	-11.2102	17.4308	9.27471	10.234	12.3132	0.041022
FBgn0085397	0.14842	1.22681	0.824133	-12.5622	-10.9496	-11.2102	12.7106	12.1764	12.0343	12.3071	0.000279768
FBgn0038964	1.57485	-0.156814	0.776917	-12.5622	-10.9496	-11.2102	14.1371	10.7927	11.9871	12.3056	0.00626323
FBgn0028400	0.787332	0.940142	0.45769	-12.5622	-10.9496	-11.2102	13.3496	11.8897	11.6679	12.3024	0.00183342
FBgn0037163	0.985816	0.580419	0.584261	-12.5622	-10.9496	-11.2102	13.548	11.53	11.7944	12.2908	0.00264387
FBgn0039152	0.260884	1.02179	0.863579	-12.5622	-10.9496	-11.2102	12.8231	11.9713	12.0738	12.2894	0.00047695
FBgn0000719	1.33691	2.88252	-2.11679	-12.5622	-10.9496	-11.2102	13.8991	13.8321	9.09339	12.2749	0.0163852
FBgn0003889	0.767051	0.208362	1.09378	-12.5622	-10.9496	-11.2102	13.3293	11.1579	12.304	12.2637	0.00260489
FBgn0259918	-0.619663	0.906377	1.77886	-12.5622	-10.9496	-11.2102	11.9426	11.8559	12.989	12.2625	0.000880571
FBgn0029836	1.53685	0.61555	-0.11087	-12.5622	-10.9496	-11.2102	14.0991	11.5651	11.0993	12.2545	0.00573498
FBgn0033699	1.26452	-0.726787	1.4701	-12.5622	-10.9496	-11.2102	13.8268	10.2228	12.6803	12.2433	0.00745521
FBgn0032123	1.2014	0.149427	0.653738	-12.5622	-10.9496	-11.2102	13.7636	11.099	11.8639	12.2422	0.0041606
FBgn0037772	0.699958	0.752693	0.526667	-12.5622	-10.9496	-11.2102	13.2622	11.7022	11.7368	12.2338	0.00176272
FBgn0286203	-0.55122	1.22972	1.29769	-12.5622	-10.9496	-11.2102	12.011	12.1793	12.5079	12.2327	0.000142226
FBgn0034710	0.689338	0.885215	0.370606	-12.5622	-10.9496	-11.2102	13.2516	11.8348	11.5808	12.2224	0.00180374
FBgn0034712	0.689338	0.885215	0.370606	-12.5622	-10.9496	-11.2102	13.2516	11.8348	11.5808	12.2224	0.00180374
FBgn0283480	0.689338	0.885215	0.370606	-12.5622	-10.9496	-11.2102	13.2516	11.8348	11.5808	12.2224	0.00180374
FBgn0043903	0.29493	0.954171	0.684047	-12.5622	-10.9496	-11.2102	12.8572	11.9037	11.8942	12.2184	0.00068268
FBgn0051092	-0.222703	1.22004	0.914181	-12.5622	-10.9496	-11.2102	12.3395	12.1696	12.1244	12.2112	2.87694e-05
FBgn0028743	-0.661289	1.14531	1.37299	-12.5622	-10.9496	-11.2102	11.9009	12.0949	12.5832	12.193	0.000276973
FBgn0085478	1.61171	0.000523251	0.194542	-12.5622	-10.9496	-11.2102	14.1739	10.9501	11.4047	12.1762	0.00677601
FBgn0020309	0.628616	0.597666	0.561545	-12.5622	-10.9496	-11.2102	13.1908	11.5472	11.7717	12.1699	0.0017829
FBgn0037093	0.588272	0.00124041	1.1181	-12.5622	-10.9496	-11.2102	13.1505	10.9508	12.3283	12.1432	0.00278098
FBgn0011204	0.527189	0.984431	0.181168	-12.5622	-10.9496	-11.2102	13.0894	11.934	11.3913	12.1383	0.00169733
FBgn0263220	1.75154	0.713957	-0.779189	-12.5622	-10.9496	-11.2102	14.3138	11.6635	10.431	12.1361	0.00879173
FBgn0030432	1.07522	-0.0413727	0.629139	-12.5622	-10.9496	-11.2102	13.6375	10.9082	11.8393	12.1283	0.00433361
FBgn0040271	0.463702	0.597666	0.571654	-12.5622	-10.9496	-11.2102	13.0259	11.5472	11.7818	12.1183	0.00143048
FBgn0031959	1.03835	0.473693	0.0846765	-12.5622	-10.9496	-11.2102	13.6006	11.4232	11.2949	12.1062	0.00379679
FBgn0039239	0.0796291	0.525871	0.972168	-12.5622	-10.9496	-11.2102	12.6419	11.4754	12.1823	12.0999	0.000785115
FBgn0033710	0.429615	0.537201	0.440435	-12.5622	-10.9496	-11.2102	12.9918	11.4868	11.6506	12.0431	0.0015634
FBgn0051998	0.773936	0.434882	0.191611	-12.5622	-10.9496	-11.2102	13.3362	11.3844	11.4018	12.0408	0.00288113
FBgn0034766	0.498393	0.45824	0.40912	-12.5622	-10.9496	-11.2102	13.0606	11.4078	11.6193	12.0292	0.0018584
FBgn0029799	0.957458	-0.559819	0.927728	-12.5622	-10.9496	-11.2102	13.5197	10.3897	12.1379	12.0158	0.00563235
FBgn0032681	0.858072	0.347053	0.107426	-12.5622	-10.9496	-11.2102	13.4203	11.2966	11.3176	12.0115	0.00342169
FBgn0260660	-0.383169	0.761621	0.928966	-12.5622	-10.9496	-11.2102	12.1791	11.7112	12.1391	12.0098	0.00015545
FBgn0030520	0.706715	0.582263	-0.0329106	-12.5622	-10.9496	-11.2102	13.2689	11.5318	11.1773	11.9927	0.00289158
FBgn0015331	1.00673	0.11971	0.123301	-12.5622	-10.9496	-11.2102	13.569	11.0693	11.3335	11.9906	0.004344
FBgn0038233	-1.00783	1.32092	0.910147	-12.5622	-10.9496	-11.2102	11.5544	12.2705	12.1203	11.9817	0.000330929
FBgn0031803	-2.77587	1.9545	2.02335	-12.5622	-10.9496	-11.2102	9.78636	12.9041	13.2335	11.9746	0.00830719
FBgn0085353	0.189023	0.369873	0.624461	-12.5622	-10.9496	-11.2102	12.7513	11.3194	11.8346	11.9684	0.00122169
FBgn0034599	-0.384358	0.628105	0.863292	-12.5622	-10.9496	-11.2102	12.1779	11.5777	12.0735	11.943	0.000240229
FBgn0261928	0.758574	0.273806	0.0740486	-12.5622	-10.9496	-11.2102	13.3208	11.2234	11.2842	11.9428	0.00331398
FBgn0013997	0.664478	0.43052	-0.00882463	-12.5622	-10.9496	-11.2102	13.2267	11.3801	11.2014	11.936	0.00292887
FBgn0029962	0.636532	-0.0702138	0.499208	-12.5622	-10.9496	-11.2102	13.1988	10.8793	11.7094	11.9292	0.0032196
FBgn0032409	0.537053	1.12706	-0.641102	-12.5622	-10.9496	-11.2102	13.0993	12.0766	10.5691	11.915	0.0037823
FBgn0036985	0.449728	0.119456	0.363808	-12.5622	-10.9496	-11.2102	13.012	11.069	11.574	11.885	0.00238972
FBgn0261550	0.636532	-0.0810725	0.346229	-12.5622	-10.9496	-11.2102	13.1988	10.8685	11.5564	11.8746	0.00337156
FBgn0040658	0.856352	-1.04043	1.04755	-12.5622	-10.9496	-11.2102	13.4186	9.90912	12.2577	11.8618	0.00748808
FBgn0030672	0.618221	0.612304	-0.443145	-12.5622	-10.9496	-11.2102	13.1805	11.5619	10.767	11.8364	0.00357973
FBgn0028670	1.33871	-0.33077	-0.275139	-12.5622	-10.9496	-11.2102	13.9009	10.6188	10.935	11.8183	0.00773297
FBgn0025683	3.58487	3.19528	3.49513	-2.96258	-10.9496	-11.2102	6.54745	14.1448	14.7053	11.7992	0.0462904
FBgn0264494	3.58487	3.19528	3.49513	-2.96258	-10.9496	-11.2102	6.54745	14.1448	14.7053	11.7992	0.0462904
FBgn0031449	3.58487	3.19528	3.49513	-2.96258	-10.9496	-11.2102	6.54745	14.1448	14.7053	11.7992	0.0462904
unassigned	0.255734	1.89499	-1.49617	-12.5622	-10.9496	-11.2102	12.818	12.8445	9.71401	11.7922	0.00767559
FBgn0259143	1.08022	-0.0623151	-0.38785	-12.5622	-10.9496	-11.2102	13.6424	10.8872	10.8223	11.784	0.00616311
FBgn0010194	-0.589483	0.629771	0.587557	-12.5622	-10.9496	-11.2102	11.9727	11.5793	11.7977	11.7833	9.32633e-05
FBgn0035056	-0.816729	0.647382	0.743194	-12.5622	-10.9496	-11.2102	11.7455	11.5969	11.9534	11.7653	7.71857e-05
FBgn0031052	0.524925	-0.33973	0.387773	-12.5622	-10.9496	-11.2102	13.0872	10.6098	11.598	11.765	0.00372441
FBgn0037135	0.600955	-0.688386	0.563955	-12.5622	-10.9496	-11.2102	13.1632	10.2612	11.7741	11.7328	0.00506257
FBgn0003390	-1.52401	1.19935	0.792219	-12.5622	-10.9496	-11.2102	11.0382	12.1489	12.0024	11.7298	0.000880976
FBgn0039759	-1.36836	1.16136	0.640249	-12.5622	-10.9496	-11.2102	11.1939	12.1109	11.8504	11.7184	0.000541634
FBgn0031871	0.600955	-0.677839	0.333323	-12.5622	-10.9496	-11.2102	13.1632	10.2717	11.5435	11.6595	0.00511036
FBgn0026076	0.155088	0.0461815	0.0493209	-12.5622	-10.9496	-11.2102	12.7173	10.9957	11.2595	11.6575	0.00210223
FBgn0024188	-0.853983	0.964863	0.0957901	-12.5622	-10.9496	-11.2102	11.7082	11.9144	11.306	11.6429	0.000235378
FBgn0003285	-0.360033	0.155635	0.336229	-12.5622	-10.9496	-11.2102	12.2022	11.1052	11.5464	11.6179	0.000751617
FBgn0001083	-0.580171	0.730686	-0.0250591	-12.5622	-10.9496	-11.2102	11.9821	11.6802	11.1851	11.6158	0.000399706
FBgn0023479	0.61719	-0.280423	-0.305709	-12.5622	-10.9496	-11.2102	13.1794	10.6691	10.9045	11.5843	0.0047403
FBgn0039427	-0.261486	0.208712	0.00975323	-12.5622	-10.9496	-11.2102	12.3007	11.1583	11.2199	11.5596	0.00102833
FBgn0034225	-0.562363	-0.204443	0.6893	-12.5622	-10.9496	-11.2102	11.9999	10.7451	11.8995	11.5482	0.001213
FBgn0264695	-0.0256555	-0.345751	0.249673	-12.5622	-10.9496	-11.2102	12.5366	10.6038	11.4599	11.5334	0.00234218
FBgn0002069	-0.108334	-0.986895	0.966286	-12.5622	-10.9496	-11.2102	12.4539	9.96265	12.1765	11.531	0.00464053
FBgn0264712	-0.716704	0.524337	0.02907	-12.5622	-10.9496	-11.2102	11.8455	11.4739	11.2393	11.5196	0.000234673
FBgn0262869	-0.50181	-0.22464	0.523903	-12.5622	-10.9496	-11.2102	12.0604	10.7249	11.7341	11.5065	0.0012182
FBgn0264006	0.258522	-0.103414	-0.432544	-12.5622	-10.9496	-11.2102	12.8208	10.8461	10.7776	11.4815	0.0033871
FBgn0035816	0.702125	-0.372299	-0.634504	-12.5622	-10.9496	-11.2102	13.2644	10.5773	10.5757	11.4724	0.00604393
FBgn0260233	-0.0441726	-0.243773	-0.036745	-12.5622	-10.9496	-11.2102	12.5181	10.7058	11.1734	11.4658	0.00223689
FBgn0030927	-0.773226	0.423677	0.0179454	-12.5622	-10.9496	-11.2102	11.789	11.3732	11.2281	11.4635	0.000214909
FBgn0030588	0.0278294	-0.526864	0.13641	-12.5622	-10.9496	-11.2102	12.5901	10.4227	11.3466	11.4531	0.00299242
FBgn0037213	0.444348	-0.500828	-0.328733	-12.5622	-10.9496	-11.2102	13.0066	10.4487	10.8814	11.4456	0.00473542
FBgn0036481	0.18382	-0.344909	-0.30051	-12.5622	-10.9496	-11.2102	12.746	10.6046	10.9097	11.4201	0.00341198
FBgn0023540	0.304045	-0.843242	0.0101172	-12.5622	-10.9496	-11.2102	12.8663	10.1063	11.2203	11.3976	0.0049106
FBgn0263607	-0.0620794	-0.295452	-0.19583	-12.5622	-10.9496	-11.2102	12.5002	10.6541	11.0144	11.3895	0.00245148
FBgn0262870	0.712856	-0.687319	-0.590919	-12.5622	-10.9496	-11.2102	13.2751	10.2622	10.6193	11.3855	0.00689577
FBgn0020236	-0.442524	0.182523	-0.340682	-12.5622	-10.9496	-11.2102	12.1197	11.1321	10.8695	11.3738	0.00111788
FBgn0038890	-0.0315238	-0.380708	-0.19583	-12.5622	-10.9496	-11.2102	12.5307	10.5688	11.0144	11.3713	0.00271572
FBgn0265935	-0.606865	0.123684	-0.176621	-12.5622	-10.9496	-11.2102	11.9554	11.0732	11.0336	11.3541	0.000701472
FBgn0028936	0.543597	-0.453018	-0.751604	-12.5622	-10.9496	-11.2102	13.1058	10.4965	10.4586	11.3536	0.00590251
FBgn0033421	0.0430794	-0.354311	-0.352531	-12.5622	-10.9496	-11.2102	12.6053	10.5952	10.8577	11.3527	0.00307361
FBgn0004050	-0.379236	-0.451508	0.149118	-12.5622	-10.9496	-11.2102	12.183	10.498	11.3593	11.3468	0.00183284
FBgn0039688	-1.02768	0.157863	0.156886	-12.5622	-10.9496	-11.2102	11.5345	11.1074	11.3671	11.3363	0.000120119
FBgn0027587	-0.379236	-0.431791	0.034907	-12.5622	-10.9496	-11.2102	12.183	10.5178	11.2451	11.3153	0.00180954
FBgn0010909	0.132894	-0.0341574	-0.882526	-12.5622	-10.9496	-11.2102	12.6951	10.9154	10.3277	11.3127	0.00393472
FBgn0051694	-1.21003	-0.117438	0.532524	-12.5622	-10.9496	-11.2102	11.3522	10.8321	11.7427	11.309	0.000543483
FBgn0038941	-0.800147	0.305493	-0.321584	-12.5622	-10.9496	-11.2102	11.7621	11.255	10.8886	11.3019	0.000501689
FBgn0031759	-0.57502	0.304956	-0.561959	-12.5622	-10.9496	-11.2102	11.9872	11.2545	10.6482	11.2966	0.00117219
FBgn0034504	1.24988	-1.35058	-0.737353	-12.5622	-10.9496	-11.2102	13.8121	9.59897	10.4728	11.2946	0.0126738
FBgn0038810	-2.04895	0.48872	0.696602	-12.5622	-10.9496	-11.2102	10.5133	11.4383	11.9068	11.2861	0.00131327
FBgn0032618	-1.37326	0.53301	-0.0558811	-12.5622	-10.9496	-11.2102	11.189	11.4826	11.1543	11.2753	8.52692e-05
FBgn0037753	-0.700875	-0.29873	0.071261	-12.5622	-10.9496	-11.2102	11.8614	10.6508	11.2814	11.2645	0.000961554
FBgn0052762	0.227778	-0.672903	-0.522548	-12.5622	-10.9496	-11.2102	12.79	10.2766	10.6876	11.2514	0.00475191
FBgn0034126	-0.0754043	-0.62555	-0.278405	-12.5622	-10.9496	-11.2102	12.4868	10.324	10.9318	11.2475	0.00326239
FBgn0014366*	-0.0267784	-0.377931	-0.580588	-12.5622	-10.9496	-11.2102	12.5355	10.5716	10.6296	11.2456	0.00327524
FBgn0283510	-0.911303	-0.410137	0.225363	-12.5622	-10.9496	-11.2102	11.6509	10.5394	11.4355	11.2086	0.00092068
FBgn0000163	-0.700875	-0.355864	-0.0531356	-12.5622	-10.9496	-11.2102	11.8614	10.5937	11.157	11.204	0.00106948
FBgn0261244	-1.09696	-0.0749544	0.0497003	-12.5622	-10.9496	-11.2102	11.4653	10.8746	11.2599	11.1999	0.000238868
FBgn0004087	-0.124576	-0.575939	-0.429544	-12.5622	-10.9496	-11.2102	12.4377	10.3736	10.7806	11.1973	0.00316268
FBgn0013983	-0.265169	0.343635	-1.2213	-12.5622	-10.9496	-11.2102	12.2971	11.2932	9.98889	11.193	0.0035448
FBgn0035917	0.235454	-0.886026	-0.506767	-12.5622	-10.9496	-11.2102	12.7977	10.0635	10.7034	11.1882	0.00540204
FBgn0039215	0.624377	-1.37638	-0.410772	-12.5622	-10.9496	-11.2102	13.1866	9.57317	10.7994	11.1864	0.00887482
FBgn0263038	2.25972	2.24342	2.09421	-4.79601	-10.9496	-11.2102	7.05574	13.193	13.3044	11.1844	0.0324266
FBgn0019929	0.125332	-0.101083	-1.20805	-12.5622	-10.9496	-11.2102	12.6876	10.8485	10.0021	11.1794	0.00498998
FBgn0086443	-0.187772	0.370585	-1.37201	-12.5622	-10.9496	-11.2102	12.3745	11.3201	9.83817	11.1776	0.00430334
FBgn0005614*	2.3638	0.483333	-4.05514	-12.5622	-10.9496	-11.2102	14.926	11.4329	7.15504	11.1713	0.03816
FBgn0024234	-1.12968	0.24284	-0.336677	-12.5622	-10.9496	-11.2102	11.4325	11.1924	10.8735	11.1661	0.000210198
FBgn0260386	-0.922937	-0.147388	-0.159535	-12.5622	-10.9496	-11.2102	11.6393	10.8022	11.0506	11.164	0.000493981
FBgn0264324	0.0795157	-0.253062	-1.08263	-12.5622	-10.9496	-11.2102	12.6417	10.6965	10.1276	11.1553	0.00462365
FBgn0014388	-0.265025	0.217696	-1.2213	-12.5622	-10.9496	-11.2102	12.2972	11.1672	9.98889	11.1511	0.00355238
FBgn0003870	-1.11907	0.20825	-0.374181	-12.5622	-10.9496	-11.2102	11.4432	11.1578	10.836	11.1457	0.000247497
FBgn0015522	-1.04252	-1.46366	1.19785	-12.5622	-10.9496	-11.2102	11.5197	9.48589	12.408	11.1379	0.00597594
FBgn0033539	-0.250238	-0.364461	-0.703669	-12.5622	-10.9496	-11.2102	12.312	10.5851	10.5065	11.1345	0.00278814
FBgn0045866	0.142807	-2.22389	0.752142	-12.5622	-10.9496	-11.2102	12.705	8.72566	11.9623	11.131	0.0118318
FBgn0266369	-1.05566	0.160072	-0.50094	-12.5622	-10.9496	-11.2102	11.5066	11.1096	10.7092	11.1085	0.000429047
FBgn0051638	1.29708	-0.0973973	-2.61846	-12.5622	-10.9496	-11.2102	13.8593	10.8522	8.59172	11.1011	0.0183703
FBgn0001223	-0.623055	-1.11475	0.293942	-12.5622	-10.9496	-11.2102	11.9392	9.8348	11.5041	11.0927	0.00332632
FBgn0037665	-0.891735	-0.00655721	-0.569164	-12.5622	-10.9496	-11.2102	11.6705	10.943	10.641	11.0848	0.000758848
FBgn0036623	-0.0303972	-1.02166	-0.420828	-12.5622	-10.9496	-11.2102	12.5318	9.92789	10.7894	11.083	0.00474168
FBgn0051217	-1.3279	0.0470544	-0.258981	-12.5622	-10.9496	-11.2102	11.2343	10.9966	10.9512	11.0607	6.2994e-05
FBgn0035237	-0.9717	-0.0410697	-0.663729	-12.5622	-10.9496	-11.2102	11.5905	10.9085	10.5465	11.0152	0.000771245
FBgn0035676	-0.235403	-0.921309	-0.557908	-12.5622	-10.9496	-11.2102	12.3268	10.0282	10.6523	11.0024	0.00386784
FBgn0031808	-0.204773	-1.10644	-0.420828	-12.5622	-10.9496	-11.2102	12.3575	9.84311	10.7894	10.9966	0.00441603
FBgn0010391	0.851311	-0.123118	-2.46195	-12.5622	-10.9496	-11.2102	13.4135	10.8264	8.74823	10.9961	0.0147281
FBgn0037515	-0.687533	0.67242	-1.72596	-12.5622	-10.9496	-11.2102	11.8747	11.622	9.48422	10.9936	0.0047231
FBgn0250788	-1.11507	0.169935	-0.817378	-12.5622	-10.9496	-11.2102	11.4472	11.1195	10.3928	10.9865	0.000803168
FBgn0050296	-0.46465	-0.648008	-0.672464	-12.5622	-10.9496	-11.2102	12.0976	10.3015	10.5377	10.9789	0.00262354
FBgn0260934	-1.69586	0.638544	-0.885086	-12.5622	-10.9496	-11.2102	10.8664	11.5881	10.3251	10.9265	0.00111912
FBgn0040324	-1.28872	-0.0677818	-0.595816	-12.5622	-10.9496	-11.2102	11.2735	10.8818	10.6144	10.9232	0.000306899
FBgn0004924	-0.193298	-0.32668	-1.48587	-12.5622	-10.9496	-11.2102	12.3689	10.6229	9.72431	10.9054	0.00503032
FBgn0030716	-1.5267	-0.72408	0.23222	-12.5622	-10.9496	-11.2102	11.0355	10.2255	11.4424	10.9011	0.00107477
FBgn0030109	-1.17081	-0.978315	0.0818352	-12.5622	-10.9496	-11.2102	11.3914	9.97124	11.292	10.8849	0.00176367
FBgn0027079	-0.627159	-0.749654	-0.771618	-12.5622	-10.9496	-11.2102	11.9351	10.1999	10.4386	10.8578	0.00249167
FBgn0031883*	-1.40694	0.517155	-1.26165	-12.5622	-10.9496	-11.2102	11.1553	11.4667	9.94854	10.8568	0.00181346
FBgn0001189	-0.711395	-1.03574	-0.42817	-12.5622	-10.9496	-11.2102	11.8508	9.91381	10.782	10.8489	0.00265544
FBgn0035983	-0.378799	-1.04668	-0.786665	-12.5622	-10.9496	-11.2102	12.1834	9.90287	10.4235	10.8366	0.00402956
FBgn0034029	1.9051	-2.45486	-1.69309	-12.5622	-10.9496	-11.2102	14.4673	8.49469	9.51709	10.8264	0.0278135
FBgn0052750	-1.75224	0.298433	-0.801142	-12.5622	-10.9496	-11.2102	10.81	11.248	10.409	10.8223	0.000500723
FBgn0265464	0.276484	-0.672199	-1.86893	-12.5622	-10.9496	-11.2102	12.8387	10.2774	9.34125	10.8191	0.00920662
FBgn0026199	-0.851558	-0.24227	-1.17908	-12.5622	-10.9496	-11.2102	11.7107	10.7073	10.0311	10.8164	0.00202857
FBgn0031488	-0.908961	-1.27222	-0.107228	-12.5622	-10.9496	-11.2102	11.6533	9.67733	11.103	10.8112	0.00295264
FBgn0039332	-1.49954	-1.38543	0.523557	-12.5622	-10.9496	-11.2102	11.0627	9.56412	11.7337	10.7868	0.00351616
FBgn0023172	-0.400215	-1.32039	-0.657812	-12.5622	-10.9496	-11.2102	12.162	9.62916	10.5524	10.7812	0.00467903
FBgn0004885	-0.298685	-1.70452	-0.392687	-12.5622	-10.9496	-11.2102	12.2635	9.24503	10.8175	10.7754	0.00647975
FBgn0260658	-0.878541	-0.444931	-1.10087	-12.5622	-10.9496	-11.2102	11.6837	10.5046	10.1093	10.7659	0.00192378
FBgn0039806	-1.23081	-0.863822	-0.340914	-12.5622	-10.9496	-11.2102	11.3314	10.0857	10.8693	10.7621	0.00113928
FBgn0261562	-1.23081	-0.924972	-0.287864	-12.5622	-10.9496	-11.2102	11.3314	10.0246	10.9223	10.7594	0.00128419
FBgn0003459	-1.98587	-0.473234	-0.0193708	-12.5622	-10.9496	-11.2102	10.5764	10.4763	11.1908	10.7478	0.000431631
FBgn0086707*	-1.03385	-0.444931	-1.09147	-12.5622	-10.9496	-11.2102	11.5284	10.5046	10.1187	10.7172	0.00153658
FBgn0032151	-0.720214	-0.835735	-1.05844	-12.5622	-10.9496	-11.2102	11.842	10.1138	10.1517	10.7025	0.00282298
FBgn0086778	-0.720214	-0.835735	-1.05844	-12.5622	-10.9496	-11.2102	11.842	10.1138	10.1517	10.7025	0.00282298
FBgn0028875	-0.720214	-0.835735	-1.05844	-12.5622	-10.9496	-11.2102	11.842	10.1138	10.1517	10.7025	0.00282298
unassigned	-0.720214	-0.835735	-1.05844	-12.5622	-10.9496	-11.2102	11.842	10.1138	10.1517	10.7025	0.00282298
FBgn0267378	-2.01029	0.883919	-1.48932	-12.5622	-10.9496	-11.2102	10.5519	11.8335	9.72086	10.7021	0.00328027
FBgn0264598	0.461962	-0.821357	-2.3439	-12.5622	-10.9496	-11.2102	13.0242	10.1282	8.86628	10.6729	0.0130391
FBgn0026751	-0.849916	-0.27349	-1.61405	-12.5622	-10.9496	-11.2102	11.7123	10.6761	9.59613	10.6615	0.00326751
FBgn0039507	-0.656293	-0.887318	-1.21096	-12.5622	-10.9496	-11.2102	11.9059	10.0622	9.99922	10.6558	0.00342623
FBgn0029881	-1.28826	-0.485032	-1.06944	-12.5622	-10.9496	-11.2102	11.274	10.4645	10.1407	10.6264	0.00100424
FBgn0262519	-1.15385	-0.954335	-0.823804	-12.5622	-10.9496	-11.2102	11.4084	9.99521	10.3864	10.5967	0.00157677
FBgn0032514	-1.95692	-0.989487	-0.0480121	-12.5622	-10.9496	-11.2102	10.6053	9.96006	11.1622	10.5758	0.00107685
FBgn0041775	-0.218709	-0.866671	-1.94168	-12.5622	-10.9496	-11.2102	12.3435	10.0829	9.2685	10.565	0.00749499
FBgn0004169	-1.22822	-0.93972	-0.872428	-12.5622	-10.9496	-11.2102	11.334	10.0098	10.3378	10.5605	0.00141843
FBgn0035813	-0.711945	-1.56286	-0.797816	-12.5622	-10.9496	-11.2102	11.8503	9.38669	10.4124	10.5498	0.00455544
FBgn0031426	-1.79427	0.906966	-2.20274	-12.5622	-10.9496	-11.2102	10.768	11.8565	9.00744	10.544	0.00614021
FBgn0010470	-1.58161	-0.775879	-0.761066	-12.5622	-10.9496	-11.2102	10.9806	10.1737	10.4491	10.5345	0.000505009
FBgn0033864	-2.82872	-0.144578	-0.184274	-12.5622	-10.9496	-11.2102	9.73351	10.805	11.0259	10.5215	0.00143578
FBgn0038294	-0.643505	-1.21224	-1.33199	-12.5622	-10.9496	-11.2102	11.9187	9.73731	9.87819	10.5114	0.00446616
FBgn0001202	-2.061	0.0222471	-1.15516	-12.5622	-10.9496	-11.2102	10.5012	10.9718	10.055	10.5093	0.000633693
FBgn0033501	-0.629197	-1.20561	-1.36417	-12.5622	-10.9496	-11.2102	11.933	9.74394	9.84601	10.5077	0.00457654
FBgn0019949	-0.166389	-1.58825	-1.48177	-12.5622	-10.9496	-11.2102	12.3958	9.3613	9.72841	10.4952	0.00819914
FBgn0005640	-0.166389	-1.58825	-1.48177	-12.5622	-10.9496	-11.2102	12.3958	9.3613	9.72841	10.4952	0.00819914
FBgn0004107	-0.166389	-1.58825	-1.48177	-12.5622	-10.9496	-11.2102	12.3958	9.3613	9.72841	10.4952	0.00819914
FBgn0027378	-2.94604	0.115113	-0.407296	-12.5622	-10.9496	-11.2102	9.61619	11.0647	10.8029	10.4946	0.00179837
FBgn0039897	-0.645716	-1.17267	-1.42213	-12.5622	-10.9496	-11.2102	11.9165	9.77688	9.78806	10.4938	0.0045638
FBgn0266019	0.837024	-2.38726	-1.69309	-12.5622	-10.9496	-11.2102	13.3993	8.56229	9.51709	10.4929	0.019297
FBgn0011592	-0.665883	-1.21224	-1.37581	-12.5622	-10.9496	-11.2102	11.8963	9.73731	9.83437	10.4893	0.00447508
FBgn0037137	-0.277436	-2.6163	-0.366737	-12.5622	-10.9496	-11.2102	12.2848	8.33325	10.8434	10.4872	0.0119039
FBgn0266354	2.84181	1.52421	1.63247	-3.29586	-10.9496	-11.2102	6.13768	12.4738	12.8427	10.4847	0.04048
FBgn0015772	-1.26037	-0.32389	-1.75077	-12.5622	-10.9496	-11.2102	11.3019	10.6257	9.45941	10.4623	0.00263486
FBgn0032629	-0.64718	-2.41919	-0.329654	-12.5622	-10.9496	-11.2102	11.9151	8.53036	10.8805	10.442	0.0090717
FBgn0039064	-0.217816	-2.29796	-0.89503	-12.5622	-10.9496	-11.2102	12.3444	8.65159	10.3152	10.4371	0.0103049
FBgn0037107	-1.72029	-1.29033	-0.445139	-12.5622	-10.9496	-11.2102	10.8419	9.65922	10.765	10.4221	0.00134123
FBgn0085446	-1.17016	-1.48596	-0.883781	-12.5622	-10.9496	-11.2102	11.3921	9.46359	10.3264	10.394	0.00286688
FBgn0052170	-2.92609	-0.458646	-0.186149	-12.5622	-10.9496	-11.2102	9.63614	10.4909	11.024	10.3837	0.00151199
FBgn0038418	-3.54212	-0.188817	0.0939274	-12.5622	-10.9496	-11.2102	9.02011	10.7607	11.3041	10.3617	0.0043908
FBgn0028371	0.532502	1.44532	1.12987	-5.80593	-10.9496	-11.2102	6.33844	12.3949	12.3401	10.3578	0.0356473
FBgn0038953	-1.10689	-1.66553	-0.981589	-12.5622	-10.9496	-11.2102	11.4553	9.28402	10.2286	10.3227	0.00368736
FBgn0033252	-1.10689	-1.63269	-1.04531	-12.5622	-10.9496	-11.2102	11.4553	9.31686	10.1649	10.3124	0.003615
FBgn0027948	-1.1659	-1.4403	-1.18967	-12.5622	-10.9496	-11.2102	11.3963	9.50925	10.0205	10.3087	0.00297454
FBgn0050460	-1.78673	-0.740279	-1.27362	-12.5622	-10.9496	-11.2102	10.7755	10.2093	9.93656	10.3071	0.00057412
FBgn0015774	-0.64718	-2.7865	-0.406533	-12.5622	-10.9496	-11.2102	11.9151	8.16305	10.8036	10.2939	0.0114831
FBgn0027528	-0.565552	-0.727793	-2.56767	-12.5622	-10.9496	-11.2102	11.9967	10.2218	8.64251	10.287	0.00875334
FBgn0038511	-0.847455	-0.666463	-2.37656	-12.5622	-10.9496	-11.2102	11.7148	10.2831	8.83362	10.2772	0.00648588
FBgn0024806	-1.18289	-1.50406	-1.24747	-12.5622	-10.9496	-11.2102	11.3793	9.44549	9.96271	10.2625	0.00315741
FBgn0039066	-1.12827	-1.53364	-1.27723	-12.5622	-10.9496	-11.2102	11.434	9.41591	9.93295	10.2609	0.00346076
FBgn0085382	0.860846	-1.0293	-3.82068	-12.5622	-10.9496	-11.2102	13.4231	9.92025	7.3895	10.2443	0.0279411
FBgn0037487	-2.29718	-1.18647	-0.574689	-12.5622	-10.9496	-11.2102	10.265	9.76308	10.6355	10.2212	0.000611136
FBgn0051249	-0.162466	0.0258483	-3.9674	-12.5622	-10.9496	-11.2102	12.3998	10.9754	7.24278	10.206	0.0219528
FBgn0263258	-1.22519	-1.58119	-1.31268	-12.5622	-10.9496	-11.2102	11.337	9.36836	9.8975	10.201	0.00330848
FBgn0085411	-0.70771	-1.48117	-1.95552	-12.5622	-10.9496	-11.2102	11.8545	9.46838	9.25466	10.1925	0.00661757
FBgn0263102	-0.418585	-2.66646	-1.09482	-12.5622	-10.9496	-11.2102	12.1436	8.28309	10.1154	10.1807	0.0117817
FBgn0030091	0.8338	-2.33183	-2.69694	-12.5622	-10.9496	-11.2102	13.396	8.61772	8.51324	10.1757	0.0241448
FBgn0039833	-1.88947	-0.843572	-1.5009	-12.5622	-10.9496	-11.2102	10.6728	10.106	9.70928	10.1627	0.000755939
FBgn0033366	-1.29683	-3.47891	0.529589	-12.5622	-10.9496	-11.2102	11.2654	7.47064	11.7398	10.1586	0.0172292
FBgn0033400	0.328591	-2.14259	-2.48495	-12.5622	-10.9496	-11.2102	12.8908	8.80696	8.72524	10.141	0.017895
FBgn0020443	-1.9836	-0.883749	-1.43573	-12.5622	-10.9496	-11.2102	10.5786	10.0658	9.77446	10.1396	0.000537
FBgn0025724	-0.555934	-1.62887	-2.12282	-12.5622	-10.9496	-11.2102	12.0063	9.32068	9.08736	10.1381	0.00842561
FBgn0038803	-0.264305	-0.867477	-3.21898	-12.5622	-10.9496	-11.2102	12.2979	10.0821	7.9912	10.1237	0.0147523
FBgn0031344	-1.42427	-1.44385	-1.49197	-12.5622	-10.9496	-11.2102	11.138	9.5057	9.71821	10.1206	0.00255307
FBgn0283521	-2.15481	-1.15581	-1.13036	-12.5622	-10.9496	-11.2102	10.4074	9.79374	10.0798	10.0937	0.000308361
FBgn0032753	-2.36496	-1.7369	-0.383746	-12.5622	-10.9496	-11.2102	10.1973	9.21265	10.8264	10.0788	0.00216397
FBgn0030613	-0.909276	-1.54155	-2.05088	-12.5622	-10.9496	-11.2102	11.653	9.408	9.1593	10.0734	0.00614051
FBgn0039156	-0.432008	-2.03891	-2.05023	-12.5622	-10.9496	-11.2102	12.1302	8.91064	9.15995	10.0669	0.0103888
FBgn0031374	-1.30961	-1.46987	-1.74989	-12.5622	-10.9496	-11.2102	11.2526	9.47968	9.46029	10.0642	0.00346815
FBgn0036888	-1.49352	-1.61872	-1.47244	-12.5622	-10.9496	-11.2102	11.0687	9.33083	9.73774	10.0458	0.00271791
FBgn0038454	-1.81083	-1.19677	-1.584	-12.5622	-10.9496	-11.2102	10.7514	9.75278	9.62618	10.0435	0.00125303
FBgn0014469	-1.62797	-1.80143	-1.21169	-12.5622	-10.9496	-11.2102	10.9343	9.14812	9.9985	10.027	0.00263586
FBgn0015034	-1.62797	-1.80143	-1.21169	-12.5622	-10.9496	-11.2102	10.9343	9.14812	9.9985	10.027	0.00263586
FBgn0033989	0.547686	-1.22858	-3.99966	-12.5622	-10.9496	-11.2102	13.1099	9.72097	7.21052	10.0138	0.0279217
FBgn0035947*	-0.866865	-2.56902	-1.24585	-12.5622	-10.9496	-11.2102	11.6954	8.38053	9.96433	10.0134	0.00901487
FBgn0001108	-4.09864	0.623813	-1.33681	-12.5622	-10.9496	-11.2102	8.46359	11.5734	9.87337	9.97011	0.008033
FBgn0051510	-1.61948	-1.96134	-1.42993	-12.5622	-10.9496	-11.2102	10.9428	8.98821	9.78025	9.90374	0.00326849
FBgn0039084	-1.61948	-2.22828	-1.29299	-12.5622	-10.9496	-11.2102	10.9428	8.72127	9.9172	9.86041	0.00421128
FBgn0264561	-3.33652	-1.29358	-0.514524	-12.5622	-10.9496	-11.2102	9.22571	9.65597	10.6957	9.85911	0.00195286
FBgn0002413	-1.24523	-1.5393	-2.36586	-12.5622	-10.9496	-11.2102	11.317	9.41025	8.84432	9.85719	0.00570853
FBgn0038247	-2.63777	-1.16	-1.36007	-12.5622	-10.9496	-11.2102	9.92446	9.78955	9.85011	9.85471	1.56705e-05
FBgn0031194	-2.02222	-1.35924	-1.78816	-12.5622	-10.9496	-11.2102	10.54	9.59031	9.42203	9.85078	0.00124583
FBgn0024542	-2.22693	-1.59341	-1.37283	-12.5622	-10.9496	-11.2102	10.3353	9.35614	9.83736	9.84293	0.000823714
FBgn0027348	-1.94211	-1.35924	-1.89683	-12.5622	-10.9496	-11.2102	10.6201	9.59031	9.31335	9.84126	0.0016279
FBgn0030615	-1.79452	-0.84976	-2.60013	-12.5622	-10.9496	-11.2102	10.7677	10.0998	8.61005	9.82585	0.00418617
FBgn0032690	-1.18295	-2.62819	-1.45878	-12.5622	-10.9496	-11.2102	11.3793	8.32136	9.7514	9.81735	0.00799934
FBgn0262518	-2.33369	-1.63875	-1.3192	-12.5622	-10.9496	-11.2102	10.2285	9.3108	9.89098	9.81011	0.000745466
FBgn0033405	0.17025	-3.5098	-1.98185	-12.5622	-10.9496	-11.2102	12.7325	7.43975	9.22833	9.80019	0.0242458
FBgn0051211	-0.934344	-3.09016	-1.4501	-12.5622	-10.9496	-11.2102	11.6279	7.85939	9.76008	9.74912	0.012224
FBgn0025835	-1.8309	-1.49994	-2.16504	-12.5622	-10.9496	-11.2102	10.7313	9.44961	9.04514	9.74203	0.00271069
FBgn0034985	-2.14238	-2.03348	-1.35625	-12.5622	-10.9496	-11.2102	10.4199	8.91607	9.85394	9.72995	0.00202495
FBgn0032957	-1.27956	-2.79465	-1.45878	-12.5622	-10.9496	-11.2102	11.2827	8.1549	9.7514	9.72966	0.00850335
FBgn0039415	-2.49392	-1.52684	-1.52292	-12.5622	-10.9496	-11.2102	10.0683	9.42271	9.68726	9.72609	0.000370944
FBgn0040372	-1.23177	-1.73905	-2.58632	-12.5622	-10.9496	-11.2102	11.3305	9.2105	8.62386	9.72161	0.00707462
FBgn0040752	1.62855	1.75575	-0.126215	-3.69425	-10.9496	-11.2102	5.32281	12.7053	11.084	9.70402	0.0493729
FBgn0053179	-2.16553	-1.53801	-1.98952	-12.5622	-10.9496	-11.2102	10.3967	9.41154	9.22066	9.6763	0.00141512
FBgn0261547	-2.2913	-1.37394	-2.03256	-12.5622	-10.9496	-11.2102	10.2709	9.57561	9.17762	9.67472	0.00108867
FBgn0026148	-2.8789	-2.05924	-0.774122	-12.5622	-10.9496	-11.2102	9.68333	8.89031	10.4361	9.6699	0.00212309
FBgn0031492	-2.16553	-1.60025	-1.97751	-12.5622	-10.9496	-11.2102	10.3967	9.3493	9.23267	9.65956	0.00146483
FBgn0031090	-1.82257	-1.94	-1.98236	-12.5622	-10.9496	-11.2102	10.7397	9.00955	9.22782	9.65901	0.00315685
FBgn0038331	-3.92825	-0.031823	-1.8352	-12.5622	-10.9496	-11.2102	8.63398	10.9177	9.37498	9.64223	0.00483155
FBgn0034401	0.118106	-1.60483	-4.31832	-12.5622	-10.9496	-11.2102	12.6803	9.34472	6.89186	9.63897	0.028976
FBgn0034277	-1.84478	-2.00683	-1.98236	-12.5622	-10.9496	-11.2102	10.7174	8.94272	9.22782	9.62933	0.00324943
FBgn0027560	-1.93641	-0.65205	-3.3114	-12.5622	-10.9496	-11.2102	10.6258	10.2975	7.89879	9.60737	0.00790933
FBgn0036301	-2.53849	-0.827614	-2.53859	-12.5622	-10.9496	-11.2102	10.0237	10.1219	8.67159	9.60575	0.00236472
FBgn0015527*	-0.895297	-3.05546	-1.99368	-12.5622	-10.9496	-11.2102	11.6669	7.89409	9.2165	9.59251	0.0130167
FBgn0259167	-3.46238	-0.891306	-1.65765	-12.5622	-10.9496	-11.2102	9.09985	10.0582	9.55253	9.57021	0.000835523
FBgn0035024	-3.37649	-1.12454	-1.52767	-12.5622	-10.9496	-11.2102	9.18574	9.82501	9.68251	9.56442	0.000410144
FBgn0259111	-1.19623	-1.86429	-3.02151	-12.5622	-10.9496	-11.2102	11.366	9.08526	8.18867	9.54664	0.00967259
FBgn0264339	-0.396802	-2.11514	-3.59457	-12.5622	-10.9496	-11.2102	12.1654	8.83441	7.61561	9.53848	0.0197233
FBgn0031602	-0.967569	-1.99806	-3.17463	-12.5622	-10.9496	-11.2102	11.5947	8.95149	8.03555	9.52723	0.0123115
FBgn0027086	-0.923891	-3.79869	-1.44874	-12.5622	-10.9496	-11.2102	11.6383	7.15086	9.76144	9.51688	0.018185
FBgn0030792	-2.0594	-1.57679	-2.54085	-12.5622	-10.9496	-11.2102	10.5028	9.37276	8.66934	9.51497	0.00313533
FBgn0036298	-2.512	-0.822268	-2.9249	-12.5622	-10.9496	-11.2102	10.0502	10.1273	8.28528	9.4876	0.00399624
FBgn0039294	-1.60497	-2.27989	-2.40123	-12.5622	-10.9496	-11.2102	10.9573	8.66966	8.80895	9.47862	0.00604648
FBgn0028487	-1.56861	-2.37442	-2.40123	-12.5622	-10.9496	-11.2102	10.9936	8.57513	8.80895	9.45923	0.00656381
FBgn0036514	-2.57459	-1.94403	-1.87133	-12.5622	-10.9496	-11.2102	9.98764	9.00552	9.33886	9.444	0.000930922
FBgn0003567	-0.0492485	-3.54403	-2.83808	-12.5622	-10.9496	-11.2102	12.513	7.40552	8.3721	9.4302	0.0265004
FBgn0036518	-1.7031	-2.16717	-2.5783	-12.5622	-10.9496	-11.2102	10.8591	8.78238	8.63189	9.42447	0.00576435
FBgn0051739	-2.0594	-1.70692	-2.69509	-12.5622	-10.9496	-11.2102	10.5028	9.24263	8.51509	9.42018	0.00377767
FBgn0036566	-2.7953	-1.94403	-1.79686	-12.5622	-10.9496	-11.2102	9.76693	9.00552	9.41332	9.39525	0.000547788
FBgn0263705	-1.4282	-2.80993	-2.3134	-12.5622	-10.9496	-11.2102	11.134	8.13962	8.89678	9.39015	0.00904019
FBgn0263289	-2.22368	-2.09174	-2.24629	-12.5622	-10.9496	-11.2102	10.3385	8.85781	8.96389	9.38675	0.00257108
FBgn0039157	0.222137	-3.29011	-3.56719	-12.5622	-10.9496	-11.2102	12.7844	7.65944	7.64299	9.36227	0.0318161
FBgn0029831	-2.82113	-2.09143	-1.7718	-12.5622	-10.9496	-11.2102	9.7411	8.85812	9.43839	9.34587	0.000767452
FBgn0263072	-3.17751	-1.94751	-1.56738	-12.5622	-10.9496	-11.2102	9.38472	9.00204	9.6428	9.34319	0.000396641
FBgn0035523	-3.08121	-1.69097	-1.96888	-12.5622	-10.9496	-11.2102	9.48102	9.25858	9.2413	9.32697	6.84804e-05
FBgn0085427	-4.2237	-3.02663	0.489061	-12.5622	-10.9496	-11.2102	8.33853	7.92292	11.6992	9.32023	0.0160589
FBgn0024366	-1.17903	-2.46559	-3.1503	-12.5622	-10.9496	-11.2102	11.3832	8.48396	8.05988	9.30901	0.0123519
FBgn0024294	-2.25893	-2.01209	-2.53393	-12.5622	-10.9496	-11.2102	10.3033	8.93746	8.67625	9.30567	0.00292609
FBgn0026239	-2.87491	-1.76564	-2.23738	-12.5622	-10.9496	-11.2102	9.68732	9.18391	8.97281	9.28135	0.000521029
FBgn0031114	-0.405063	-2.16181	-4.31848	-12.5622	-10.9496	-11.2102	12.1572	8.78774	6.8917	9.27887	0.0264479
FBgn0038919	-2.20014	-1.40762	-3.30406	-12.5622	-10.9496	-11.2102	10.3621	9.54193	7.90612	9.27005	0.0060097
FBgn0261873	-1.20036	-1.57888	-4.15261	-12.5622	-10.9496	-11.2102	11.3619	9.37067	7.05758	9.26337	0.0175526
FBgn0259170	-2.0366	-1.727	-3.18074	-12.5622	-10.9496	-11.2102	10.5256	9.22255	8.02944	9.25921	0.00600591
FBgn0032210	-1.93833	-2.50714	-2.52467	-12.5622	-10.9496	-11.2102	10.6239	8.44241	8.68551	9.2506	0.00552115
FBgn0262733	-1.56151	-2.93521	-2.54874	-12.5622	-10.9496	-11.2102	11.0007	8.01434	8.66144	9.2255	0.00952891
FBgn0038439	-2.14789	-2.51859	-2.39516	-12.5622	-10.9496	-11.2102	10.4143	8.43096	8.81502	9.22011	0.00431073
FBgn0085385	-2.0315	-2.81976	-2.21764	-12.5622	-10.9496	-11.2102	10.5307	8.12979	8.99254	9.21769	0.00575291
unassigned	-2.0315	-2.81976	-2.21764	-12.5622	-10.9496	-11.2102	10.5307	8.12979	8.99254	9.21769	0.00575291
FBgn0086356	-1.73602	-2.8766	-2.57617	-12.5622	-10.9496	-11.2102	10.8262	8.07295	8.63401	9.17772	0.00827333
FBgn0025633	-2.4383	-1.84367	-2.91885	-12.5622	-10.9496	-11.2102	10.1239	9.10588	8.29133	9.17371	0.00332261
FBgn0260743	-1.52236	-1.54966	-4.13705	-12.5622	-10.9496	-11.2102	11.0399	9.39989	7.07313	9.17097	0.0153837
FBgn0022800	-2.6889	-2.28759	-2.24778	-12.5622	-10.9496	-11.2102	9.87333	8.66196	8.9624	9.1659	0.00157503
FBgn0032216	-2.89299	-1.04243	-3.29227	-12.5622	-10.9496	-11.2102	9.66924	9.90712	7.91791	9.16476	0.00465073
FBgn0035539	-2.87003	-2.03967	-2.32253	-12.5622	-10.9496	-11.2102	9.6922	8.90988	8.88765	9.16324	0.000832532
FBgn0264962*	-3.84977	-1.94276	-1.54804	-12.5622	-10.9496	-11.2102	8.71246	9.00679	9.66214	9.12713	0.000944329
FBgn0032363	-2.77196	-2.63275	-1.94258	-12.5622	-10.9496	-11.2102	9.79027	8.3168	9.2676	9.12489	0.00222661
FBgn0036450	-0.189602	0.0973697	-0.152681	-5.41701	-10.9496	-11.2102	5.22741	11.0469	11.0575	9.11061	0.0425406
FBgn0013733	-2.6889	-2.24868	-2.46892	-12.5622	-10.9496	-11.2102	9.87333	8.70087	8.74126	9.10515	0.00177635
FBgn0015513	-2.68167	-2.25789	-2.53656	-12.5622	-10.9496	-11.2102	9.88056	8.69166	8.67362	9.08195	0.00192785
FBgn0265988	-2.63758	-1.5978	-3.27106	-12.5622	-10.9496	-11.2102	9.92465	9.35175	7.93912	9.07184	0.00420329
FBgn0029082	-2.2579	-2.79849	-2.45289	-12.5622	-10.9496	-11.2102	10.3043	8.15106	8.75729	9.07089	0.00495756
FBgn0010482	4.35525	4.80203	4.42207	-5.7502	-3.47559	-4.40529	10.1055	8.27762	8.82737	9.07015	0.00354443
FBgn0263599	-3.76126	-1.29236	-2.48281	-12.5622	-10.9496	-11.2102	8.80097	9.65719	8.72737	9.06184	0.00108279
FBgn0263980	-2.98834	-2.68161	-1.88528	-12.5622	-10.9496	-11.2102	9.57389	8.26794	9.3249	9.05558	0.00194859
FBgn0037027	-2.02641	-2.63618	-2.93176	-12.5622	-10.9496	-11.2102	10.5358	8.31337	8.27842	9.04254	0.00675003
FBgn0052351	-2.67976	-2.25789	-2.68833	-12.5622	-10.9496	-11.2102	9.88247	8.69166	8.52185	9.03199	0.00223856
FBgn0035915	-2.67976	-2.25789	-2.68833	-12.5622	-10.9496	-11.2102	9.88247	8.69166	8.52185	9.03199	0.00223856
FBgn0036568	-2.44611	-2.96435	-2.24753	-12.5622	-10.9496	-11.2102	10.1161	7.9852	8.96265	9.02132	0.00462782
FBgn0033365	-1.30119	-2.08954	-4.33555	-12.5622	-10.9496	-11.2102	11.261	8.86001	6.87463	8.99856	0.0192877
FBgn0030027	-1.9817	-2.09111	-3.85179	-12.5622	-10.9496	-11.2102	10.5805	8.85844	7.35839	8.93245	0.0106868
FBgn0259171	-1.65301	-3.7567	-2.58851	-12.5622	-10.9496	-11.2102	10.9092	7.19285	8.62167	8.90791	0.0144436
FBgn0044826	-1.9817	-2.23355	-4.05036	-12.5622	-10.9496	-11.2102	10.5805	8.716	7.15982	8.81878	0.0123399
FBgn0037153	-2.4344	-2.36453	-3.48222	-12.5622	-10.9496	-11.2102	10.1278	8.58502	7.72796	8.8136	0.00628693
FBgn0000479	-2.83128	-2.25587	-3.29453	-12.5622	-10.9496	-11.2102	9.73095	8.69368	7.91566	8.7801	0.00356722
FBgn0036124	-2.4344	-2.47211	-3.49026	-12.5622	-10.9496	-11.2102	10.1278	8.47744	7.71992	8.77506	0.00649845
FBgn0041096	-3.22498	-2.18597	-3.03372	-12.5622	-10.9496	-11.2102	9.33725	8.76358	8.17646	8.7591	0.0014604
FBgn0027598	-4.23504	-2.09103	-2.15312	-12.5622	-10.9496	-11.2102	8.32719	8.85852	9.05706	8.74759	0.000619762
FBgn0265003	-4.21736	-2.23866	-2.05458	-12.5622	-10.9496	-11.2102	8.34487	8.71089	9.15561	8.73712	0.000719007
FBgn0024364	-3.21912	-3.5313	-1.80745	-12.5622	-10.9496	-11.2102	9.34311	7.41825	9.40273	8.72136	0.00553883
FBgn0029957	-4.77952	-1.38207	-2.48281	-12.5622	-10.9496	-11.2102	7.78271	9.56748	8.72737	8.69252	0.00349865
FBgn0035106	-2.26895	-3.81166	-2.58851	-12.5622	-10.9496	-11.2102	10.2933	7.13789	8.62167	8.68428	0.0108359
FBgn0052529	-2.63704	-3.42665	-2.66274	-12.5622	-10.9496	-11.2102	9.92519	7.5229	8.54744	8.66518	0.00638931
FBgn0035542	5.35519	5.51099	5.75291	-2.04462	-3.48054	-3.84089	7.39981	8.99153	9.5938	8.66171	0.00566066
FBgn0027568	-3.6275	-2.11037	-3.01162	-12.5622	-10.9496	-11.2102	8.93473	8.83918	8.19856	8.65749	0.000711889
FBgn0037855	-3.53032	-2.15614	-3.06529	-12.5622	-10.9496	-11.2102	9.03191	8.79341	8.14489	8.65674	0.000935937
FBgn0039634	-2.76475	-3.71539	-2.28812	-12.5622	-10.9496	-11.2102	9.79748	7.23416	8.92206	8.65124	0.00747624
FBgn0262593	-2.72742	-3.64375	-2.43835	-12.5622	-10.9496	-11.2102	9.83481	7.3058	8.77183	8.63748	0.0071276
FBgn0261788	-0.790951	-1.38447	-1.38269	-7.18015	-10.9496	-11.2102	6.3892	9.56508	9.82749	8.59392	0.0161326
FBgn0038872	-3.19745	-3.5111	-2.2443	-12.5622	-10.9496	-11.2102	9.36478	7.43845	8.96588	8.5897	0.00463807
FBgn0000709	-3.56613	-3.38424	-2.04202	-12.5622	-10.9496	-11.2102	8.9961	7.56531	9.16816	8.57652	0.00349058
FBgn0051872	-3.34286	-3.35805	-2.3262	-12.5622	-10.9496	-11.2102	9.21937	7.5915	8.88398	8.56495	0.00334033
FBgn0266756	-3.19745	-3.53763	-2.29916	-12.5622	-10.9496	-11.2102	9.36478	7.41192	8.91102	8.56257	0.00471507
FBgn0264707	3.29351	2.5417	2.58845	-5.42436	-5.67093	-5.99035	8.71787	8.21262	8.5788	8.5031	0.000313891
FBgn0032136	-2.92557	-3.87531	-2.43835	-12.5622	-10.9496	-11.2102	9.63666	7.07424	8.77183	8.49425	0.00775923
FBgn0263998	-1.92544	-3.40028	-3.92262	-12.5622	-10.9496	-11.2102	10.6368	7.54927	7.28756	8.49121	0.0156654
FBgn0050015	-2.703	-3.01743	-3.64469	-12.5622	-10.9496	-11.2102	9.85923	7.93212	7.56549	8.45228	0.00700945
FBgn0026252	-3.40844	-3.35539	-2.68899	-12.5622	-10.9496	-11.2102	9.15379	7.59416	8.5212	8.42305	0.00287855
FBgn0024992	-3.44481	-3.35937	-2.68899	-12.5622	-10.9496	-11.2102	9.11742	7.59018	8.5212	8.4096	0.0027808
FBgn0034975	-2.82355	-3.17925	-3.68867	-12.5622	-10.9496	-11.2102	9.73868	7.7703	7.52152	8.3435	0.00699054
FBgn0259152	-2.30462	-4.27944	-3.12346	-12.5622	-10.9496	-11.2102	10.2576	6.67011	8.08672	8.33815	0.0152954
FBgn0052311	-4.37654	-2.74545	-2.7303	-12.5622	-10.9496	-11.2102	8.18569	8.2041	8.47988	8.28989	0.000131701
FBgn0085412	4.9024	4.14932	4.15061	-3.38271	-5.20819	-3.03335	8.28511	9.3575	7.18395	8.27552	0.0056999
FBgn0265512	-5.1969	-1.65976	-3.13944	-12.5622	-10.9496	-11.2102	7.36533	9.28979	8.07074	8.24195	0.00461904
FBgn0029992*	-2.71427	-3.52495	-3.79866	-12.5622	-10.9496	-11.2102	9.84796	7.4246	7.41152	8.22803	0.00955201
FBgn0010215	5.30744	6.33256	6.36783	-3.31095	-2.71754	-0.595896	8.61839	9.0501	6.96373	8.21074	0.00594352
FBgn0011642	-2.703	-2.89455	-4.51363	-12.5622	-10.9496	-11.2102	9.85923	8.055	6.69655	8.20359	0.0122392
FBgn0264386	-3.70995	-3.06287	-3.37523	-12.5622	-10.9496	-11.2102	8.85228	7.88668	7.83495	8.1913	0.00162715
FBgn0035253	-1.016	-5.90786	-3.24004	-12.5622	-10.9496	-11.2102	11.5462	5.04169	7.97014	8.18602	0.0489452
FBgn0021760	-2.31974	-2.23901	-5.68052	-12.5622	-10.9496	-11.2102	10.2425	8.71054	5.52966	8.1609	0.0277277
FBgn0261954	-3.70936	-2.35518	-4.29723	-12.5622	-10.9496	-11.2102	8.85287	8.59437	6.91296	8.12007	0.00556248
FBgn0265082	7.37603	6.72829	6.81752	-0.0545748	-2.68015	-0.654297	7.43061	9.40844	7.47182	8.10362	0.00642131
FBgn0085399	3.70782	3.64465	4.07272	-4.20943	-4.27923	-4.3964	7.91724	7.92387	8.46912	8.10341	0.000508844
FBgn0030706	-3.24346	-4.72487	-2.48997	-12.5622	-10.9496	-11.2102	9.31877	6.22468	8.72022	8.08789	0.0134478
FBgn0262483	-3.35942	-4.65205	-2.48997	-12.5622	-10.9496	-11.2102	9.20281	6.2975	8.72022	8.07351	0.0121697
FBgn0260794	-3.59041	-3.28119	-3.68593	-12.5622	-10.9496	-11.2102	8.97182	7.66836	7.52425	8.05481	0.00325099
FBgn0086906	-3.49071	-3.79659	-3.30761	-12.5622	-10.9496	-11.2102	9.07152	7.15296	7.90258	8.04235	0.00478343
FBgn0038693	-3.34878	-4.84845	-2.48997	-12.5622	-10.9496	-11.2102	9.21345	6.1011	8.72022	8.01159	0.014223
FBgn0261836	-4.5586	-3.41437	-2.72432	-12.5622	-10.9496	-11.2102	8.00363	7.53518	8.48586	8.00822	0.00117242
FBgn0266053	-3.26685	-3.40345	-4.07226	-12.5622	-10.9496	-11.2102	9.29538	7.5461	7.13793	7.99314	0.00678343
FBgn0034049	-3.60335	-3.11583	-4.12499	-12.5622	-10.9496	-11.2102	8.95888	7.83372	7.08519	7.95927	0.00464772
FBgn0039709	5.19879	5.43084	5.26021	-3.4469	-3.14966	-1.34897	8.64569	8.58051	6.60919	7.94513	0.00699969
FBgn0284247	2.77366	2.76825	2.80755	-3.98144	-5.67093	-5.50953	6.7551	8.43918	8.31708	7.83712	0.00475154
FBgn0035398	-3.26685	-3.24292	-5.06269	-12.5622	-10.9496	-11.2102	9.29538	7.70663	6.14749	7.7165	0.0135865
FBgn0036386	-2.89427	-3.0061	-5.80831	-12.5622	-10.9496	-11.2102	9.66796	7.94345	5.40187	7.67109	0.0251096
FBgn0051708	5.36871	5.8297	5.7106	-1.59986	-2.78651	-1.66992	6.96857	8.61621	7.38052	7.6551	0.00415606
FBgn0259714	5.36871	5.8297	5.7106	-1.59986	-2.78651	-1.66992	6.96857	8.61621	7.38052	7.6551	0.00415606
FBgn0038237	-2.96886	-3.85222	-4.95144	-12.5622	-10.9496	-11.2102	9.59337	7.09733	6.25874	7.64981	0.0167104
FBgn0025741	-4.60498	-3.37744	-3.9335	-12.5622	-10.9496	-11.2102	7.95725	7.57211	7.27669	7.60202	0.000671068
FBgn0039590	-3.18169	-4.1627	-4.81147	-12.5622	-10.9496	-11.2102	9.38054	6.78685	6.39871	7.52204	0.0151328
FBgn0004167	5.99024	6.86397	6.85321	-1.11846	-0.945889	-0.764657	7.10871	7.80986	7.61787	7.51215	0.000774581
FBgn0262617	3.5076	3.75217	4.33617	-1.81801	-5.85158	-3.06507	5.32561	9.60376	7.40124	7.44354	0.0264484
FBgn0086129	1.63103	-3.12961	-1.95887	-3.31762	-10.9496	-11.2102	4.94866	7.81994	9.25131	7.33997	0.0284431
FBgn0004647	3.86892	4.08615	4.0545	-2.04462	-3.52959	-4.40147	5.91355	7.61574	8.45597	7.32842	0.0102542
FBgn0038679	-4.45465	-4.15471	-4.37173	-12.5622	-10.9496	-11.2102	8.10758	6.79484	6.83845	7.24696	0.00351019
FBgn0004364	8.0377	7.46355	7.64115	1.61553	-2.04607	1.99848	6.42217	9.50962	5.64268	7.19149	0.0259123
FBgn0033998	-5.14111	-3.84816	-4.16937	-12.5622	-10.9496	-11.2102	7.42112	7.10139	7.04081	7.18778	0.000269291
FBgn0051140	-4.83954	-4.14664	-4.37173	-12.5622	-10.9496	-11.2102	7.72269	6.80291	6.83845	7.12135	0.0017799
FBgn0000183	-0.354016	-3.20563	-2.88171	-5.2008	-10.9496	-11.2102	4.84678	7.74392	8.32848	6.97306	0.0230114
FBgn0020412	-4.23729	-3.30576	-6.27651	-12.5622	-10.9496	-11.2102	8.32494	7.64379	4.93367	6.96746	0.0213912
FBgn0261934	-4.50167	-4.51604	-4.90757	-12.5622	-10.9496	-11.2102	8.06056	6.43351	6.30261	6.93223	0.0065873
FBgn0031926	6.97542	6.8951	6.89588	-0.603224	0.798086	-0.209626	7.57865	6.09701	7.10551	6.92706	0.00395477
FBgn0027081	0.869532	0.878525	1.0054	-4.28079	-5.67093	-7.99829	5.15032	6.54945	9.0037	6.90116	0.0256118
FBgn0259212	4.68833	4.58584	4.31068	-0.602234	-2.32014	-3.36614	5.29056	6.90597	7.67682	6.62445	0.0110778
FBgn0011722	3.09704	3.67183	3.31526	-2.58131	-3.51995	-3.6767	5.67835	7.19178	6.99196	6.6207	0.00510129
FBgn0266696	5.86944	5.81703	6.06862	-0.319275	-0.452033	-1.22831	6.18872	6.26906	7.29693	6.5849	0.00292261
FBgn0035943	5.61446	6.29457	5.90257	-1.16499	-0.153663	-0.598775	6.77945	6.44823	6.50135	6.57634	0.000243813
FBgn0038734	8.22473	7.53046	7.79533	3.14734	-0.767845	1.47114	5.07739	8.29831	6.3242	6.56663	0.0197866
FBgn0260442	4.90552	6.01228	5.88602	-0.803721	-0.77851	-1.24931	5.70924	6.79079	7.13533	6.54512	0.00428076
FBgn0036895	4.90552	6.01228	5.88602	-0.803721	-0.77851	-1.24931	5.70924	6.79079	7.13533	6.54512	0.00428076
FBgn0265187	4.98276	5.28995	5.19426	-0.162965	-2.20437	-1.77573	5.14572	7.49432	6.96999	6.53668	0.0116496
FBgn0267828	4.98276	5.28995	5.19426	-0.162965	-2.20437	-1.77573	5.14572	7.49432	6.96999	6.53668	0.0116496
FBgn0034570	1.81144	1.81327	1.63323	-3.98144	-5.04953	-5.12529	5.79288	6.8628	6.75852	6.4714	0.00275852
FBgn0028408	9.6002	9.17842	9.34116	3.17246	3.04776	2.79692	6.42774	6.13066	6.54424	6.36755	0.000373687
FBgn0037963	5.48819	5.49288	5.43138	-0.660146	-0.714499	-1.28881	6.14833	6.20738	6.72019	6.35863	0.000814465
FBgn0036715	6.53919	6.77655	6.69168	1.8079	0.613505	-1.05709	4.73129	6.16304	7.74878	6.21437	0.0191033
FBgn0265045	5.3563	4.52024	3.2934	1.03414	-3.58562	-2.58519	4.32216	8.10586	5.87859	6.1022	0.0308827
FBgn0013272	7.85791	7.85542	7.54604	1.69455	2.29834	1.01134	6.16336	5.55708	6.5347	6.08505	0.0021852
FBgn0052206	4.67657	4.20595	4.60453	-1.32702	-1.00792	-2.39265	6.00358	5.21386	6.99718	6.07154	0.00714319
FBgn0013759	5.81963	5.61233	5.8509	-0.12274	0.136731	-0.907489	5.94237	5.4756	6.75839	6.05879	0.00380602
FBgn0040358	6.0525	5.7928	5.7934	-0.253371	-0.598162	0.394762	6.30587	6.39096	5.39864	6.03182	0.00276002
FBgn0014010	3.9606	4.19695	4.00095	-0.679014	-2.01303	-3.03551	4.63962	6.20997	7.03646	5.96202	0.0136174
FBgn0011694	13.1097	11.6794	11.5547	7.13871	5.25449	6.28592	5.971	6.42491	5.2688	5.88824	0.00324607
FBgn0028938	8.26464	8.82584	8.63393	3.65407	1.92643	2.53913	4.61056	6.89941	6.09479	5.86825	0.0128001
FBgn0037410	3.93613	4.22732	4.35816	-1.85677	-1.57421	-1.4774	5.7929	5.80153	5.83557	5.81	5.02623e-06
FBgn0051619	3.73957	2.95068	3.9368	-2.73971	-1.70913	-2.34631	6.47928	4.65981	6.28311	5.8074	0.00971396
FBgn0038853	3.1249	2.10904	2.27153	-1.97326	-3.48054	-4.33813	5.09816	5.58959	6.60966	5.7658	0.00590765
FBgn0027108	5.60956	4.16068	4.05166	-0.784927	-0.897842	-1.59335	6.39449	5.05852	5.645	5.69934	0.00457012
FBgn0032388	4.34349	3.38723	3.38349	-1.72426	-1.80595	-2.14932	6.06775	5.19318	5.53281	5.59791	0.00206148
FBgn0052816	5.96667	6.20515	5.97356	0.305175	1.07328	0.0310754	5.6615	5.13187	5.94248	5.57862	0.00180977
FBgn0031285	6.65729	6.61489	6.62732	-0.462019	1.73168	2.01717	7.11931	4.88321	4.61015	5.53756	0.0199849
FBgn0029887	4.18857	3.56808	4.12998	0.074476	-4.06062	-0.715826	4.11409	7.62869	4.8458	5.52953	0.0355041
FBgn0051973	6.30116	6.09976	6.15123	0.85492	0.447398	0.824784	5.44624	5.65237	5.32644	5.47502	0.00030208
FBgn0250789	11.3002	11.3776	11.5038	5.83216	5.98683	5.94083	5.46806	5.39078	5.56297	5.47394	8.27371e-05
FBgn0004784	6.12929	5.98633	6.01069	0.160277	0.775457	0.782126	5.96902	5.21087	5.22857	5.46949	0.00207969
FBgn0010380	3.23608	3.92336	3.79904	-2.12449	-1.34954	-1.88421	5.36057	5.27289	5.68325	5.4389	0.00052582
FBgn0031384	5.16076	5.6305	5.87362	0.682817	-0.0205518	-0.299129	4.47795	5.65105	6.17275	5.43392	0.00839867
FBgn0024285	3.97541	2.12681	3.4946	0.0780996	-4.40537	-2.28869	3.89732	6.53218	5.78329	5.40426	0.0203972
FBgn0261526	3.56524	2.92052	3.0377	-1.15942	-1.73793	-3.74398	4.72466	4.65845	6.78168	5.38826	0.0163228
FBgn0026259	4.64568	3.34749	3.49564	-0.74415	-1.78783	-1.9317	5.38983	5.13531	5.42734	5.3175	0.00029746
FBgn0034958	4.1866	3.70865	3.64441	-1.83732	-0.70806	-1.83407	6.02392	4.41671	5.47848	5.30637	0.00781531
FBgn0036146	2.32275	2.0824	2.47722	-1.05154	-3.27312	-4.47542	3.37429	5.35552	6.95264	5.22748	0.0370342
FBgn0030648	5.00301	4.58292	4.52616	-1.35387	-0.421218	0.227379	6.35687	5.00414	4.29878	5.21993	0.013119
FBgn0259210	6.91025	5.69603	6.2557	1.0351	0.732179	1.47114	5.87516	4.96385	4.78456	5.20786	0.00417698
FBgn0010504	3.40527	4.10595	4.01623	-2.19028	-0.717167	-1.15312	5.59556	4.82311	5.16936	5.19601	0.00184313
FBgn0259214	4.25775	3.73473	3.59663	0.168094	-2.31843	-1.79269	4.08965	6.05316	5.38933	5.17738	0.0121785
FBgn0036679	10.6947	10.7522	10.3883	5.22889	5.43909	5.65595	5.46577	5.31307	4.73232	5.17038	0.00186211
FBgn0261262	2.87274	3.35153	2.82805	-3.10796	-1.45684	-1.88456	5.98071	4.80837	4.71261	5.16723	0.0061672
FBgn0051712	4.97668	3.6685	4.22929	-1.15634	-0.897576	-0.479592	6.13302	4.56608	4.70888	5.13599	0.00935277
FBgn0259163	2.57561	2.06095	2.24378	-3.12477	-4.57356	-0.814279	5.70038	6.63451	3.05806	5.13099	0.0409113
FBgn0032230	1.67943	3.28494	1.747	-2.47196	-3.09946	-3.04716	4.1514	6.3844	4.79417	5.10999	0.0164531
FBgn0028331	4.53299	5.16571	4.89018	-0.782857	-0.210956	0.256982	5.31584	5.37667	4.6332	5.10857	0.00216949
FBgn0035720	4.55263	4.10445	4.34959	0.137332	-1.23981	-1.09272	4.4153	5.34426	5.44231	5.06729	0.00414406
FBgn0016694	3.92848	3.12265	3.86622	-0.558487	-2.68344	-0.970089	4.48697	5.80609	4.83631	5.04312	0.00606627
FBgn0250908	4.68078	4.75953	4.76812	0.307511	-0.439574	-0.723622	4.37327	5.1991	5.49174	5.02137	0.00441826
FBgn0050291	1.40738	3.49224	2.70053	-2.88516	-3.26067	-1.18928	4.29253	6.75291	3.88981	4.97842	0.0308214
FBgn0267488	2.83107	1.50021	2.17728	-4.30319	-1.70123	-2.38095	7.13426	3.20145	4.55824	4.96465	0.0499591
FBgn0000239	4.27258	5.47747	5.34869	0.13784	-0.216906	0.294315	4.13474	5.69438	5.05437	4.96116	0.00822141
FBgn0283427	3.04884	3.28292	4.04028	-0.121929	-2.97511	-1.33877	3.17077	6.25803	5.37905	4.93595	0.0329156
FBgn0030348	5.52707	4.16068	3.76279	0.516515	-0.678753	-1.00275	5.01056	4.83943	4.76553	4.87184	0.00022178
FBgn0039186	5.05686	3.74355	3.98779	-1.32676	-0.421218	-0.0575155	6.38362	4.16476	4.04531	4.86456	0.0235681
FBgn0263216	6.32704	6.7776	7.06636	2.82035	-0.192277	3.03347	3.50669	6.96988	4.03289	4.83649	0.0462163
FBgn0038465	3.14053	3.42854	3.0229	-1.54393	-1.53157	-1.80253	4.68446	4.9601	4.82543	4.82333	0.000272089
FBgn0032414	2.24822	2.73276	2.46987	-2.75926	-1.881	-2.36862	5.00747	4.61377	4.83848	4.81991	0.000559264
FBgn0033320	3.55036	3.4642	3.9887	-0.783595	-0.303652	-2.29545	4.33396	3.76786	6.28415	4.79532	0.0243415
FBgn0261284	6.81342	6.32881	7.08022	3.09279	0.982884	1.88095	3.72064	5.34592	5.19926	4.75527	0.0117054
FBgn0010905	4.52447	3.13504	3.26144	-2.05237	-0.56065	-0.41804	6.57684	3.69569	3.67948	4.65067	0.04031
FBgn0259968	11.4209	9.23884	9.48923	6.35108	4.486	5.36524	5.06981	4.75284	4.12399	4.64888	0.00355537
FBgn0027335	3.81444	4.18243	4.04687	-0.420647	-0.950728	-0.45852	4.23508	5.13315	4.50539	4.62454	0.00329232
FBgn0250871	2.7796	2.72235	3.04692	-1.08513	-2.66413	-1.56077	3.86473	5.38648	4.60769	4.61963	0.00892328
FBgn0039804	4.13186	3.68266	3.42644	-1.52853	-0.482844	-0.529808	5.66039	4.1655	3.95624	4.59405	0.0133692
FBgn0032218	2.62027	2.92668	3.61174	-1.02885	-1.84125	-1.67697	3.64912	4.76793	5.28872	4.56859	0.0110241
FBgn0284220	4.38573	3.90001	4.2953	-0.0933157	-0.932013	-0.0586299	4.47904	4.83202	4.35393	4.555	0.000986104
FBgn0030699	3.95878	4.15687	4.33656	-0.0753361	-0.448296	-0.687815	4.03412	4.60516	5.02438	4.55455	0.0039467
FBgn0027588	2.11123	3.3125	2.67985	-1.66787	-1.46767	-2.39765	3.7791	4.78017	5.0775	4.54559	0.00738241
FBgn0250785	5.98983	5.38851	6.39309	1.61313	1.53577	1.06996	4.3767	3.85274	5.32313	4.51752	0.00894977
FBgn0003861	9.45652	9.6027	9.35578	5.36387	4.37927	5.15368	4.09265	5.22342	4.2021	4.50606	0.00632485
FBgn0036612	2.09909	2.11619	2.53878	-2.74814	-2.75218	-1.22642	4.84722	4.86837	3.7652	4.4936	0.00650662
FBgn0030612	2.81202	4.11532	4.07744	-0.517494	-0.547096	-1.40425	3.32951	4.66242	5.48169	4.49121	0.0189468
FBgn0261260	2.23315	2.83924	2.42134	-1.24845	-2.14847	-2.57651	3.4816	4.98771	4.99784	4.48905	0.012359
FBgn0260463	7.22099	7.1789	7.12159	2.75546	2.53886	2.77119	4.46553	4.64003	4.3504	4.48532	0.000352169
FBgn0086346	1.99354	2.63689	2.6767	-1.77298	-1.19632	-3.10194	3.76653	3.83321	5.77864	4.45946	0.0212017
FBgn0035477	4.21411	2.94796	3.33062	-0.436827	-1.55281	-0.841087	4.65094	4.50077	4.1717	4.44114	0.00101388
FBgn0039350	5.37652	5.15511	5.45024	1.44692	0.942219	0.353022	3.9296	4.21289	5.09722	4.41324	0.00628859
FBgn0032858	5.37652	5.15511	5.45024	1.44692	0.942219	0.353022	3.9296	4.21289	5.09722	4.41324	0.00628859
FBgn0004368	1.64849	1.47184	1.62315	-4.11798	-2.16627	-2.16438	5.76647	3.63811	3.78753	4.39737	0.0234768
FBgn0015766	9.9093	9.7491	9.87549	4.98975	5.77758	5.60813	4.91955	3.97152	4.26735	4.38614	0.00405172
FBgn0259994	4.76315	3.90173	4.79496	1.13033	-0.641291	-0.12678	3.63283	4.54302	4.92174	4.36586	0.00758752
FBgn0038172	2.81546	2.72672	3.26711	-1.04616	-1.272	-1.95392	3.86162	3.99871	5.22103	4.36045	0.00967765
FBgn0264326	2.93441	2.14027	1.89819	-2.74995	-1.25782	-2.0328	5.68436	3.39809	3.93099	4.33781	0.0244232
FBgn0264817	3.57497	3.98775	4.65787	0.212197	-0.310527	-0.675871	3.36277	4.29828	5.33374	4.3316	0.0168336
FBgn0025697	3.32877	3.64194	2.79573	-2.30339	-0.902788	0.00923745	5.63216	4.54473	2.78649	4.32113	0.0348946
FBgn0027548	3.6123	3.06981	3.11145	0.563299	-1.34424	-2.27688	3.049	4.41405	5.38834	4.2838	0.0241764
FBgn0025615	2.9806	3.47622	3.25603	-0.95868	-1.72978	-0.448845	3.93928	5.206	3.70487	4.28338	0.0116417
FBgn0261341	8.76278	8.84972	9.05657	4.6211	4.5671	4.67167	4.14168	4.28262	4.3849	4.26974	0.000272564
FBgn0003391	5.29602	5.63061	5.77205	1.61093	1.11952	1.19325	3.68508	4.51109	4.5788	4.25832	0.00452065
FBgn0003279	7.09341	6.65747	7.0652	3.47619	2.26048	2.30457	3.61722	4.39699	4.76064	4.25828	0.00621523
FBgn0037323	5.02342	6.2356	6.37699	1.97075	1.67132	1.26755	3.05267	4.56428	5.10944	4.24213	0.0203902
FBgn0032685	2.82665	3.45909	3.25855	-0.989448	-0.796711	-1.3848	3.8161	4.2558	4.64335	4.23842	0.00316365
FBgn0039054	4.47067	4.24402	4.42585	0.510641	0.73788	-0.810979	3.96003	3.50614	5.23683	4.23434	0.0146426
FBgn0015801	5.83945	5.67544	5.83205	1.94363	1.70667	1.01723	3.89581	3.96877	4.81482	4.22647	0.00483418
FBgn0037956	4.1751	4.53134	4.4794	-0.291866	0.279316	0.526366	4.46696	4.25202	3.95304	4.22401	0.00124228
FBgn0032455	1.75843	1.03371	1.84074	-2.67538	-3.37732	-1.97986	4.43381	4.41103	3.8206	4.22181	0.0022526
FBgn0000464	-0.492506	-0.921378	-1.13818	-5.01377	-5.04953	-5.13872	4.52126	4.12815	4.00054	4.21665	0.00137812
FBgn0260653	8.49882	8.92891	9.00263	4.42245	4.31315	5.20217	4.07637	4.61576	3.80046	4.1642	0.00328931
unassigned	5.45977	4.72745	4.96004	1.13941	1.68998	-0.0879855	4.32036	3.03747	5.04803	4.13529	0.0196075
FBgn0040237	5.45977	4.72745	4.96004	1.13941	1.68998	-0.0879855	4.32036	3.03747	5.04803	4.13529	0.0196075
FBgn0263132	4.85763	4.96201	4.81583	0.46587	0.901641	0.932773	4.39176	4.06037	3.88306	4.11173	0.00131195
FBgn0030141	0.452849	1.3994	0.727061	-2.4801	-3.5024	-3.6767	2.93295	4.9018	4.40376	4.0795	0.0203511
FBgn0052017	7.42227	7.58802	7.69861	3.38824	3.28953	3.81177	4.03403	4.29849	3.88684	4.07312	0.000873043
FBgn0243486	4.41153	5.30622	5.29443	0.808164	1.06458	1.10787	3.60336	4.24164	4.18656	4.01052	0.00258237
FBgn0020521	5.81445	6.53271	6.08483	2.19423	2.17168	2.10007	3.62022	4.36103	3.98477	3.98867	0.00286249
FBgn0039730	5.70166	6.07055	6.28573	2.33174	0.753668	3.04389	3.36992	5.31688	3.24184	3.97621	0.0273438
FBgn0053558	-0.567611	-1.34547	-0.227627	-3.98144	-4.59682	-5.47336	3.41383	3.25135	5.24573	3.9703	0.0249712
FBgn0051606	6.40413	7.10584	6.55945	2.36408	2.81012	3.00074	4.04005	4.29572	3.55871	3.96483	0.00295629
FBgn0263593	0.155088	0.0060491	0.105335	-3.1398	-2.93721	-5.48962	3.29489	2.94326	5.59495	3.94437	0.0416819
FBgn0037339	2.0524	2.60228	1.21318	-1.6332	-2.78086	-1.50354	3.68561	5.38314	2.71671	3.92849	0.0371666
FBgn0031850	-0.424685	-0.982708	0.321894	-4.83083	-3.70422	-4.2093	4.40615	2.72151	4.53119	3.88628	0.0218086
FBgn0050069	5.67718	5.75098	5.69482	1.55359	1.41038	2.58913	4.12359	4.3406	3.1057	3.85663	0.00960203
FBgn0034420	2.05321	2.32842	1.64105	-2.99683	-1.27737	-1.17659	5.05004	3.60579	2.81764	3.82449	0.0279902
FBgn0024491	7.54351	6.80684	7.58364	4.43267	3.07798	2.99186	3.11084	3.72886	4.59179	3.8105	0.0124651
FBgn0028863	6.79429	6.52594	6.6728	2.98051	2.86798	2.82075	3.81378	3.65796	3.85205	3.77459	0.000247188
FBgn0031478	6.3447	5.7614	5.89946	0.843956	2.96646	2.88537	5.50074	2.79493	3.01409	3.76992	0.049108
FBgn0086359	-1.26198	1.23442	0.972435	-4.15573	-3.11259	-3.03861	2.89375	4.34701	4.01105	3.7506	0.0134408
FBgn0037549	6.19859	6.30364	6.36081	3.22672	2.38807	2.30139	2.97187	3.91557	4.05942	3.64895	0.00862436
FBgn0263231	6.19859	6.30364	6.36081	3.22672	2.38807	2.30139	2.97187	3.91557	4.05942	3.64895	0.00862436
FBgn0034258	4.4242	4.05361	4.05596	1.87416	0.547323	-0.830727	2.55004	3.50629	4.88669	3.64767	0.0328762
FBgn0035022	6.3349	5.97844	6.25738	3.24325	3.40401	0.987544	3.09165	2.57443	5.26983	3.64531	0.0476867
FBgn0028506	5.47046	4.41204	4.03053	2.57834	-0.67479	1.18113	2.89212	5.08683	2.84939	3.60945	0.0394338
FBgn0266917	3.32325	3.04648	3.53538	-0.747088	-0.151034	0.0648744	4.07034	3.19751	3.4705	3.57945	0.00514656
FBgn0039203	5.9383	6.42946	6.3967	2.13075	3.55088	2.41533	3.80755	2.87858	3.98137	3.55583	0.00914121
FBgn0003046	6.69082	6.19074	6.38838	2.51653	3.30256	2.79428	4.17428	2.88818	3.5941	3.55219	0.0107819
FBgn0010583	3.70488	3.24552	3.59614	0.0450641	0.558047	-0.670409	3.65981	2.68747	4.26655	3.53794	0.0164806
FBgn0031879	4.38974	4.67907	4.71629	1.49009	0.701999	1.06996	2.89965	3.97707	3.64633	3.50768	0.00815216
FBgn0002938	8.43056	8.12877	8.12516	4.95141	4.37255	4.85741	3.47915	3.75622	3.26774	3.50104	0.00162802
FBgn0261641	4.13746	3.80276	3.42668	0.293971	0.267527	0.329761	3.84349	3.53523	3.09692	3.49188	0.00382571
FBgn0263603	1.26242	0.784661	1.45977	-1.21854	-2.54054	-3.16323	2.48097	3.3252	4.62299	3.47639	0.0306428
FBgn0052176	2.81362	1.19462	0.847261	-1.50562	-2.86721	-1.1545	4.31924	4.06183	2.00176	3.46094	0.0420865
FBgn0039483	5.71034	6.81183	6.68907	2.30149	3.53442	3.00208	3.40884	3.27741	3.687	3.45775	0.0012171
FBgn0030474	3.48016	2.91597	2.85565	-1.50877	0.329593	0.0667606	4.98893	2.58637	2.78889	3.45473	0.0461815
FBgn0036340	4.63279	3.50743	4.16727	1.23569	0.424012	0.297841	3.3971	3.08342	3.86943	3.44998	0.00435563
FBgn0027287	2.46126	2.03582	1.9699	-1.87689	-1.3754	-0.627959	4.33814	3.41122	2.59786	3.44907	0.0205918
unassigned	2.46126	2.03582	1.9699	-1.87689	-1.3754	-0.627959	4.33814	3.41122	2.59786	3.44907	0.0205918
FBgn0030259	3.95	5.58431	6.52763	1.56576	2.09044	2.07702	2.38424	3.49386	4.45061	3.44291	0.0287809
FBgn0263198	7.45269	6.7513	7.16608	3.3112	3.98326	3.80047	4.1415	2.76804	3.36561	3.42505	0.0132092
FBgn0261561	1.35838	1.21996	1.76421	-1.49211	-3.30139	-1.08644	2.85049	4.52135	2.85066	3.4075	0.025688
FBgn0039479	1.97427	3.08695	3.09617	-1.88447	0.347868	-0.517498	3.85874	2.73908	3.61367	3.40383	0.00982031
FBgn0285950	7.76278	7.76999	8.33748	5.31883	3.90832	4.44996	2.44395	3.86167	3.88752	3.39771	0.01914
FBgn0087002	5.3767	6.45229	6.10926	2.92515	2.43872	2.38555	2.45154	4.01357	3.72371	3.39628	0.0193733
FBgn0268063	0.092479	1.58564	-0.236727	-2.57741	-2.73411	-3.42688	2.66989	4.31975	3.19015	3.39326	0.0199811
FBgn0035511	3.5688	3.70977	4.24096	0.0273443	0.580307	0.76249	3.54146	3.12946	3.47847	3.38313	0.0014313
FBgn0005664	13.4521	13.0508	13.2045	9.67825	9.75532	10.2002	3.77382	3.29546	3.00426	3.35785	0.00443376
FBgn0038805	7.01156	6.96084	7.28746	3.82404	3.2121	4.17002	3.18752	3.74874	3.11744	3.35123	0.00353506
FBgn0051195	5.05859	4.50468	4.63139	1.3628	1.31842	1.4689	3.69579	3.18626	3.16249	3.34818	0.00268801
FBgn0037084	-0.0464979	0.992777	1.30904	-3.37071	-3.05604	-1.34897	3.32421	4.04881	2.65802	3.34368	0.0141214
FBgn0030913	4.18185	4.39893	3.9904	1.227	0.340595	0.989222	2.95485	4.05833	3.00118	3.33812	0.0114537
FBgn0033875	6.18066	6.37831	6.28744	2.91382	2.93073	2.99054	3.26684	3.44758	3.2969	3.33711	0.000280608
FBgn0028671	0.76874	1.65739	1.31463	-1.777	-3.13142	-1.35584	2.54574	4.78881	2.67047	3.33501	0.0444709
FBgn0037261	3.82706	3.90444	4.43459	1.36287	0.322957	0.490956	2.46419	3.58148	3.94364	3.32977	0.0174138
FBgn0029979	2.47766	2.54731	2.53842	-0.275194	-0.907057	-1.20077	2.75286	3.45437	3.73919	3.31547	0.00772358
FBgn0040364	5.36121	5.30543	5.36154	1.28436	2.61643	2.21114	4.07685	2.689	3.15041	3.30542	0.0149009
FBgn0015286	6.76728	7.00129	7.15701	3.99811	3.69104	3.34687	2.76916	3.31024	3.81015	3.29652	0.00821197
FBgn0010548	0.453444	1.36838	1.26496	-2.00291	-2.56409	-2.2296	2.45635	3.93247	3.49455	3.29446	0.0171981
FBgn0028526	7.92751	7.84513	7.75797	5.56893	4.36011	3.75185	2.35857	3.48502	4.00613	3.28324	0.0212325
FBgn0036619	13.4878	12.9685	13.2049	10.0177	9.92556	9.86905	3.47006	3.04298	3.33587	3.28297	0.00147194
FBgn0034356	3.32495	3.28594	3.51317	0.186143	-0.143334	0.238451	3.13881	3.42928	3.27472	3.28093	0.000653419
FBgn0003067	3.32495	3.28594	3.51317	0.186143	-0.143334	0.238451	3.13881	3.42928	3.27472	3.28093	0.000653419
FBgn0053978	3.77651	3.67262	3.90767	0.649463	0.374182	0.492191	3.12705	3.29844	3.41548	3.28032	0.000651281
FBgn0270924	1.05298	-1.07331	0.558225	-2.90806	-3.04499	-3.34825	3.96104	1.97168	3.90647	3.27973	0.0375617
FBgn0003231	5.53205	5.82545	5.78635	2.45984	2.68006	2.16775	3.07222	3.1454	3.6186	3.27874	0.00271657
FBgn0025692	5.80603	5.96954	5.39502	2.59312	1.58096	3.18885	3.21291	4.38859	2.20617	3.26922	0.035255
FBgn0033033	3.86884	5.13032	4.67262	1.12824	1.49106	1.27475	2.7406	3.63926	3.39787	3.25925	0.00671932
FBgn0039341	4.62144	4.85786	4.54153	0.987577	1.82319	1.44403	3.63387	3.03467	3.0975	3.25535	0.00339373
FBgn0029864	7.05367	6.348	6.54898	3.5034	3.17979	3.55205	3.55027	3.16821	2.99693	3.23847	0.00254088
FBgn0011824	5.56666	5.33372	5.88647	2.29813	1.49601	3.28462	3.26853	3.8377	2.60185	3.23603	0.0119614
FBgn0032643	7.6973	7.48846	7.64965	4.06717	4.48308	4.66737	3.63013	3.00538	2.98228	3.20593	0.00435267
FBgn0004181	11.7609	10.5165	10.979	8.70079	6.91543	8.09268	3.06015	3.60106	2.88631	3.18251	0.00454176
FBgn0014026	6.28179	6.1644	6.78293	4.26808	2.46708	3.08316	2.01371	3.69732	3.69978	3.13693	0.0305894
FBgn0052082	3.81857	3.72738	4.0339	0.515407	0.869435	0.821019	3.30317	2.85795	3.21289	3.12467	0.00188575
FBgn0261802	3.38875	3.30509	3.31844	1.2368	0.509609	-1.10792	2.15195	2.79548	4.42636	3.1246	0.0438628
FBgn0262508	-1.29201	-1.42852	-1.45153	-4.31828	-3.57441	-5.61819	3.02627	2.14589	4.16666	3.11294	0.0335437
FBgn0034583	9.08124	10.3157	10.4134	7.17127	6.69123	6.61875	1.90996	3.62443	3.79467	3.10969	0.0354789
FBgn0052023	4.52134	4.85048	4.78531	2.48357	1.55714	0.807219	2.03777	3.29334	3.97809	3.10307	0.0319256
FBgn0001263	7.63028	8.21421	8.37904	5.36706	5.09639	4.57129	2.26322	3.11783	3.80775	3.06293	0.0206152
FBgn0036299	5.43172	5.69322	5.89384	2.87231	2.50282	2.45769	2.55941	3.19041	3.43615	3.06199	0.00719341
FBgn0035872	7.25876	6.74205	7.15202	4.00828	3.96367	4.00007	3.25048	2.77838	3.15195	3.06027	0.00220028
FBgn0053196	4.11009	4.74663	4.77013	0.538879	2.02228	1.88752	3.57121	2.72435	2.88261	3.05939	0.00714264
FBgn0026577	2.1913	0.381219	2.10063	-1.25713	-1.63238	-1.60278	3.44843	2.0136	3.70341	3.05515	0.0283806
FBgn0033062	3.24159	3.26517	3.41681	0.563741	0.145775	0.136929	2.67785	3.1194	3.27988	3.02571	0.00352019
FBgn0035050	4.47165	2.19883	3.27056	1.0365	0.317182	-0.399064	3.43514	1.88165	3.66962	2.99547	0.0333322
FBgn0050101	8.6458	8.90097	8.8264	5.92325	5.8575	5.63872	2.72255	3.04347	3.18767	2.98456	0.00211458
FBgn0052029	11.4467	11.0179	11.1368	8.33518	8.06385	8.305	3.11153	2.95404	2.83181	2.96579	0.000744395
FBgn0001624	2.78201	1.8541	1.72572	-1.32319	-0.999746	-0.184431	4.1052	2.85385	1.91015	2.9564	0.0432614
FBgn0038610	5.8243	6.46136	6.3651	3.59183	3.21581	2.99431	2.23246	3.24554	3.3708	2.9496	0.0146023
FBgn0037174	-0.179197	2.43332	1.61523	-1.88457	-1.59411	-1.4774	1.70538	4.02743	3.09263	2.94181	0.0487632
FBgn0260799	2.25506	3.35106	3.21932	0.0627474	0.54859	-0.514675	2.19231	2.80247	3.73399	2.90959	0.0229219
FBgn0266465	2.59276	1.53276	1.24687	-1.53103	-0.806546	-1.01534	4.12379	2.3393	2.26221	2.90843	0.0410407
FBgn0001208	7.72815	8.58227	8.32448	5.49414	5.27671	5.23677	2.23401	3.30556	3.08771	2.87576	0.0126827
FBgn0033739	2.8337	1.80292	2.09139	-1.23626	-0.20044	-0.442527	4.06996	2.00336	2.53391	2.86908	0.0436185
FBgn0031016	0.669234	1.22878	0.34625	-2.61482	-1.54847	-2.18554	3.28406	2.77725	2.53179	2.86436	0.00592601
FBgn0035121	3.66053	3.94239	3.54323	1.39046	0.444971	0.757714	2.27006	3.49742	2.78552	2.851	0.0152214
FBgn0044328	0.763948	1.15724	1.1926	-2.63714	-1.64134	-1.14358	3.40109	2.79857	2.33617	2.84528	0.011538
FBgn0027567	4.94091	4.29797	4.61621	2.11774	1.16865	2.03933	2.82318	3.12932	2.57688	2.84313	0.00314365
FBgn0083956	1.78692	2.40121	2.33329	-1.50856	-0.711976	0.233219	3.29547	3.11319	2.10007	2.83624	0.0167561
FBgn0036454	1.52782	2.80118	2.28443	-1.17188	-0.20044	-0.495031	2.6997	3.00162	2.77946	2.82693	0.00101942
FBgn0001308	4.98624	5.18263	5.03772	2.54005	2.04497	2.18365	2.44619	3.13766	2.85407	2.81264	0.00505226
FBgn0037240	4.5181	4.78177	5.14347	2.3879	1.87755	1.7575	2.1302	2.90422	3.38597	2.8068	0.0165612
unassigned	6.95079	7.508	7.56552	5.21911	4.10106	4.29851	1.73168	3.40694	3.267	2.80187	0.0347784
FBgn0003204	6.95079	7.508	7.56552	5.21911	4.10106	4.29851	1.73168	3.40694	3.267	2.80187	0.0347784
FBgn0050021	3.80227	3.96825	3.53447	1.39007	0.377213	1.15242	2.4122	3.59104	2.38205	2.7951	0.0196854
FBgn0003141	11.1806	11.5614	11.4669	8.58448	8.4948	8.75183	2.59608	3.06664	2.71508	2.7926	0.00254896
FBgn0002567	8.59488	8.25532	8.29119	5.10911	5.45503	6.22381	3.48577	2.80029	2.06738	2.78448	0.020954
FBgn0010488	3.34134	2.9608	3.28738	0.29245	1.2137	-0.240064	3.04889	1.74711	3.52745	2.77448	0.0348486
FBgn0043884	-2.51844	-1.22316	-1.4577	-5.03295	-4.27503	-4.2093	2.51452	3.05187	2.7516	2.77266	0.00312968
FBgn0261602	7.55197	7.90976	7.87476	5.42323	5.04794	4.55357	2.12873	2.86182	3.32119	2.77058	0.0153474
FBgn0024943	6.44325	6.52396	6.22681	3.28725	3.70203	3.90087	3.156	2.82193	2.32594	2.76796	0.00750383
FBgn0037607	5.96326	6.9799	6.87331	4.14444	3.51835	3.85296	1.81881	3.46156	3.02035	2.76691	0.0300601
FBgn0036784	5.96326	6.9799	6.87331	4.14444	3.51835	3.85296	1.81881	3.46156	3.02035	2.76691	0.0300601
FBgn0031918	6.35718	6.42057	6.75877	4.06411	3.94806	3.22629	2.29307	2.47251	3.53248	2.76602	0.0189916
FBgn0051862	4.52738	4.03094	4.42914	1.54547	1.73168	1.42067	2.98192	2.29926	3.00846	2.76321	0.0069818
FBgn0036593	5.55059	5.08837	5.49678	2.30548	2.87864	2.67286	3.24511	2.20973	2.82392	2.75959	0.0116596
FBgn0039229	5.45119	4.52048	4.57299	2.40243	1.65865	2.23205	3.04876	2.86183	2.34094	2.75051	0.005876
FBgn0035710	1.00314	1.89959	1.43045	-1.24998	-1.07579	-1.59198	2.25312	2.97538	3.02243	2.75031	0.00809506
FBgn0003514	10.0474	10.0835	10.6584	7.66189	7.67355	7.28951	2.38547	2.40998	3.36893	2.72146	0.0138637
FBgn0015808	6.25953	6.81862	6.63023	4.53662	3.66176	3.35874	1.72291	3.15687	3.27149	2.71709	0.0320129
FBgn0032129	1.58527	2.06847	0.986639	-0.866196	-1.52753	-1.11172	2.45147	3.59601	2.09836	2.71528	0.0266106
FBgn0011559	6.81379	6.23945	8.16592	4.34263	3.33022	5.4146	2.47116	2.90923	2.75132	2.71057	0.00222572
FBgn0038881	2.02657	1.79578	1.65783	-1.01493	-0.785075	-0.842238	3.0415	2.58086	2.50006	2.70747	0.0038569
FBgn0039089	3.91396	3.11007	3.56341	1.27191	0.57297	0.620454	2.64204	2.5371	2.94296	2.70737	0.00201218
FBgn0284245	7.11602	7.57293	7.61054	4.78019	4.88968	4.51954	2.33583	2.68325	3.091	2.70336	0.00645372
FBgn0015794	2.61316	3.48238	2.9536	-0.507393	0.10878	1.36071	3.12055	3.3736	1.59289	2.69568	0.0400347
FBgn0036680	6.60494	6.46094	6.50674	3.81632	3.91661	3.75351	2.78862	2.54433	2.75324	2.6954	0.000798672
FBgn0003062	5.97485	6.56286	6.79477	3.8695	3.66273	3.80441	2.10535	2.90014	2.99035	2.66528	0.0109469
FBgn0030976	4.35923	3.97095	4.405	1.91358	1.5583	1.26953	2.44565	2.41265	3.13547	2.66459	0.00772949
FBgn0011272	8.16501	8.41149	8.67651	5.74669	5.02589	6.49435	2.41832	3.3856	2.18216	2.66203	0.0185946
FBgn0034391	5.7466	5.5958	5.67866	2.98146	2.88841	3.18765	2.76514	2.70739	2.49101	2.65452	0.000986444
FBgn0087005	9.79141	10.1349	10.1349	7.09433	7.91453	7.09495	2.69708	2.22041	3.03993	2.65247	0.00793032
FBgn0263256	0.99775	1.4916	0.893195	-2.33111	-0.635923	-1.60141	3.32886	2.12752	2.4946	2.65033	0.0175138
FBgn0263986	2.59328	2.78874	2.3961	-0.325917	-0.0574105	0.282161	2.91919	2.84615	2.11394	2.62643	0.00944754
FBgn0013269	6.38047	5.71867	6.47007	4.71583	2.44747	3.5638	1.66464	3.2712	2.90627	2.61404	0.0329032
FBgn0261258	3.94385	2.9605	3.05962	1.54687	-0.217402	0.816974	2.39697	3.1779	2.24265	2.60584	0.0121167
FBgn0027084	2.86038	2.76387	3.32056	1.05998	0.400673	-0.327055	1.80041	2.3632	3.64762	2.60374	0.0413611
FBgn0039682	10.2772	10.8375	10.8949	8.27063	7.95379	7.9907	2.00652	2.8837	2.90419	2.59814	0.0127208
FBgn0025571	2.14555	2.2352	1.99546	-0.281636	-0.901351	-0.220615	2.42719	3.13655	2.21608	2.59327	0.0113289
FBgn0039269	10.6461	10.0412	10.4627	7.58788	8.01401	7.79178	3.05825	2.02722	2.67088	2.58545	0.0132568
FBgn0086604	4.21875	3.80289	3.9263	1.41649	1.4063	1.37958	2.80226	2.39659	2.54672	2.58186	0.00209694
unassigned	3.82451	4.58913	4.21174	1.40218	1.97348	1.53811	2.42233	2.61565	2.67363	2.57053	0.000872309
FBgn0035987	6.4623	6.49443	6.64398	4.22767	3.7099	3.96527	2.23463	2.78453	2.67871	2.56596	0.0042824
FBgn0023517	1.62925	1.08691	1.34225	-1.05514	-1.59894	-0.968506	2.68439	2.68585	2.31076	2.56033	0.00236707
FBgn0027843	8.91659	8.92918	9.00762	6.13209	6.49832	6.54664	2.7845	2.43086	2.46099	2.55878	0.00195122
FBgn0034691	-0.329771	0.107465	-0.285055	-1.90223	-3.1735	-3.09687	1.57246	3.28097	2.81181	2.55508	0.0375573
FBgn0043456	5.6761	5.77762	6.29876	3.5391	3.15364	3.39754	2.137	2.62398	2.90122	2.55406	0.00756163
FBgn0267435	9.23005	9.46475	9.69457	6.51644	7.26942	6.94759	2.7136	2.19533	2.74698	2.55197	0.00486117
FBgn0010411	10.9949	11.2802	11.7765	9.07908	8.54075	8.79724	1.91581	2.73947	2.97931	2.54486	0.0156407
FBgn0064225	4.5959	4.24111	3.67013	1.1917	1.80071	1.89009	3.4042	2.4404	1.78004	2.54155	0.0327456
FBgn0037707	5.65489	3.93616	5.17025	2.99531	2.27138	1.88295	2.65958	1.66478	3.2873	2.53722	0.0329564
FBgn0040398	5.29778	5.72007	5.62478	2.85695	3.24854	2.99663	2.44083	2.47154	2.62814	2.5135	0.000532077
FBgn0032454	4.34314	4.02202	4.50487	2.23137	0.653294	2.47075	2.11176	3.36873	2.03412	2.50487	0.0285437
FBgn0036059	0.362287	1.01425	1.52834	-1.50967	-0.971868	-2.09638	1.87196	1.98612	3.62472	2.49427	0.0478579
FBgn0034253	2.85237	3.30301	2.67272	1.12033	0.651063	-0.426071	1.73204	2.65194	3.09879	2.49426	0.0250471
FBgn0264489	9.01916	9.05378	9.45477	6.71576	6.53495	6.84724	2.30339	2.51884	2.60753	2.47659	0.00132684
FBgn0037537	7.21123	8.37753	8.35685	5.50325	5.45451	5.58463	1.70798	2.92303	2.77222	2.46774	0.0231769
FBgn0259227	2.50025	2.74815	2.82539	-0.100591	0.454194	0.343118	2.60084	2.29396	2.48227	2.45902	0.00131761
FBgn0039241	6.32139	7.04416	7.11029	4.73426	4.09569	4.30069	1.58713	2.94848	2.8096	2.4484	0.0298152
FBgn0002525	9.31718	8.91121	9.40471	6.94941	6.47374	6.96302	2.36777	2.43747	2.4417	2.41564	9.84368e-05
FBgn0041182	0.805139	1.68587	1.27916	-1.1212	-0.640047	-1.71333	1.92634	2.32591	2.99248	2.41491	0.0161806
FBgn0036908	3.82305	4.19343	4.18666	0.427101	2.57269	1.98135	3.39595	1.62074	2.20531	2.40733	0.0439931
FBgn0029095	0.515347	-0.763987	-1.44389	-2.90484	-2.3163	-3.68261	3.42019	1.55231	2.23872	2.40374	0.0478334
FBgn0263346	3.14766	3.18613	3.02197	1.35662	0.0663822	0.736885	1.79104	3.11975	2.28508	2.39862	0.0251499
FBgn0039562	5.70543	6.61073	6.15086	3.69523	3.94538	3.63804	2.0102	2.66535	2.51282	2.39613	0.00675388
FBgn0266448	7.76895	7.90185	8.4708	5.79813	5.28426	5.89659	1.97081	2.61759	2.5742	2.38754	0.00755712
FBgn0267790	7.23863	7.06176	7.4635	5.37795	4.6216	4.64178	1.86069	2.44016	2.82173	2.37419	0.0135662
FBgn0000557	8.64269	9.07591	9.07037	6.53746	6.56436	6.56565	2.10523	2.51155	2.50472	2.37383	0.00318624
FBgn0035280	9.93976	10.4389	10.4791	7.86887	8.16848	7.70506	2.0709	2.27047	2.77406	2.37181	0.00769118
FBgn0035016	6.40328	6.25192	6.63279	4.41054	3.3816	4.38496	1.99274	2.87032	2.24783	2.3703	0.0118755
FBgn0266451	10.88	11.1207	11.3956	8.94492	8.33843	9.02014	1.9351	2.78228	2.37551	2.3643	0.0105364
FBgn0040227	2.32064	2.86533	2.6897	-0.952139	0.766405	1.00649	3.27278	2.09892	1.6832	2.35163	0.0386055
FBgn0037994	2.32064	2.86533	2.6897	-0.952139	0.766405	1.00649	3.27278	2.09892	1.6832	2.35163	0.0386055
FBgn0029148	4.61049	4.57159	5.32981	2.27261	2.57044	2.66309	2.33789	2.00115	2.66671	2.33525	0.00670137
FBgn0013726	3.54936	2.91125	3.22848	0.453199	0.946824	1.28415	3.09616	1.96443	1.94432	2.33497	0.0255599
FBgn0036044	1.27902	0.0606855	0.0856881	-0.474265	-1.7974	-3.2576	1.75328	1.85809	3.34329	2.31822	0.0457137
FBgn0031395	2.06935	3.17252	3.19222	0.190804	0.762597	0.529615	1.87855	2.40992	2.66261	2.31703	0.00979835
FBgn0005411	3.29207	3.88638	4.34122	1.87865	1.34861	1.353	1.41342	2.53778	2.98821	2.31314	0.0386239
FBgn0034834	3.29207	3.88638	4.34122	1.87865	1.34861	1.353	1.41342	2.53778	2.98821	2.31314	0.0386239
FBgn0036728	10.4064	10.7038	10.5975	7.6886	8.24007	8.84603	2.71781	2.4637	1.75152	2.31101	0.0153018
FBgn0034598	2.30311	1.49728	1.85817	-0.720159	-0.0146383	-0.537556	3.02327	1.51192	2.39573	2.31031	0.0341694
FBgn0034030	7.07103	6.91538	6.70612	4.99954	4.21423	4.55812	2.07149	2.70114	2.148	2.30688	0.00731308
FBgn0032213	3.59792	4.16694	3.88792	1.97566	1.48027	1.36432	1.62226	2.68667	2.5236	2.27751	0.0204745
FBgn0032652	5.9038	6.55274	6.35759	3.40197	4.44407	4.1412	2.50183	2.10867	2.21639	2.27563	0.00264629
FBgn0036666	-0.33908	1.85425	1.48046	-1.60558	-0.869034	-1.30323	1.2665	2.72329	2.78369	2.25782	0.0450203
FBgn0261599	10.6387	10.9647	11.2407	8.72061	8.66016	8.70015	1.91811	2.30458	2.54057	2.25442	0.0064144
FBgn0030959	4.40022	4.24907	3.98514	1.96954	2.3734	1.53146	2.43068	1.87566	2.45368	2.25334	0.00695842
FBgn0030956	4.40022	4.24907	3.98514	1.96954	2.3734	1.53146	2.43068	1.87566	2.45368	2.25334	0.00695842
FBgn0034789	1.22138	0.764223	0.611876	-0.254593	-2.13702	-1.76615	1.47597	2.90124	2.37803	2.25175	0.0325156
FBgn0266446	11.0875	11.329	11.877	9.47158	8.86814	9.22997	1.61589	2.46088	2.64707	2.24128	0.0194571
FBgn0036656	7.98956	8.14732	7.93622	6.43543	5.47995	5.43398	1.55414	2.66737	2.50223	2.24125	0.023122
FBgn0004117	7.41793	6.29647	6.39806	5.63448	3.05622	4.73779	1.78346	3.24025	1.66027	2.22799	0.0481457
FBgn0050122	5.28462	5.01162	5.41036	3.30518	2.8748	2.86148	1.97945	2.13682	2.54889	2.22172	0.00578875
FBgn0035092	2.50385	2.85015	3.08856	0.882678	0.286226	0.61464	1.62117	2.56392	2.47392	2.21967	0.0178246
FBgn0036805	8.1864	7.20008	8.07828	5.14362	5.61719	6.0628	3.04278	1.58288	2.01548	2.21371	0.036184
FBgn0024807	4.48252	4.06113	4.64871	1.82588	2.33489	2.4368	2.65663	1.72624	2.21192	2.19826	0.0146109
FBgn0039900	0.55178	1.42731	1.13345	-1.45971	-1.07489	-0.916845	2.01149	2.5022	2.0503	2.188	0.00514177
FBgn0010434	8.9282	8.90708	9.10424	6.89133	6.70388	6.82163	2.03686	2.20319	2.28261	2.17422	0.00110715
FBgn0017457	5.33823	5.15594	5.52667	2.89803	3.02949	3.6374	2.44019	2.12645	1.88926	2.15197	0.00545202
FBgn0034913	7.15282	6.63597	6.35864	5.07951	4.27843	4.35016	2.07331	2.35754	2.00848	2.14644	0.00248473
FBgn0034725	7.79163	7.27909	7.5126	5.12732	5.59496	5.42249	2.66431	1.68413	2.09011	2.14618	0.0171035
FBgn0261277	3.66463	2.85646	2.94832	1.35002	0.841511	0.890927	2.31461	2.01495	2.0574	2.12899	0.00192802
FBgn0265297	5.09874	5.74478	5.69684	3.70919	3.44279	3.04818	1.38955	2.30199	2.64866	2.1134	0.0301494
FBgn0028993	3.00676	3.28432	3.67223	1.29055	0.916663	1.44778	1.71621	2.36766	2.22445	2.10277	0.00871989
FBgn0033919	7.53384	7.43321	7.89733	5.43172	5.58122	5.60491	2.10212	1.85199	2.29242	2.08218	0.00373049
FBgn0261609	5.13022	5.336	5.29843	3.48229	3.06581	2.97574	1.64793	2.27019	2.32269	2.08027	0.0106777
FBgn0015288	8.09046	8.34384	7.82392	5.8666	5.6158	6.57224	2.22386	2.72804	1.25168	2.06786	0.041206
unassigned	8.09046	8.34384	7.82392	5.8666	5.6158	6.57224	2.22386	2.72804	1.25168	2.06786	0.041206
FBgn0032130	-0.567398	-0.387961	-0.183739	-1.7408	-3.03631	-2.56168	1.1734	2.64835	2.37794	2.06656	0.0449084
FBgn0030854	8.46095	7.49306	8.84211	6.25906	5.72446	6.6289	2.20189	1.7686	2.21321	2.06124	0.00500348
FBgn0015359	-0.266178	1.78455	1.22688	-1.91275	0.233925	-1.72327	1.64657	1.55063	2.95015	2.04912	0.0452527
FBgn0052264	1.98691	1.84245	2.05846	0.158609	-0.172231	-0.182648	1.8283	2.01468	2.24111	2.02803	0.00344579
FBgn0034877	8.87634	7.87968	8.52104	6.15502	6.2839	6.78208	2.72132	1.59578	1.73895	2.01869	0.0293611
FBgn0033250	6.56255	6.87328	6.88283	4.69929	4.97279	4.59795	1.86327	1.90048	2.28488	2.01621	0.0044379
FBgn0024811	5.79091	5.23135	5.97414	4.42328	3.33418	3.20191	1.36764	1.89716	2.77223	2.01234	0.0390106
FBgn0014269	4.94777	4.54054	5.48028	2.89378	2.9361	3.13739	2.05399	1.60444	2.34289	2.00044	0.011339
FBgn0037702	2.68295	1.1716	1.69726	0.158609	-0.383072	-0.224334	2.52434	1.55467	1.9216	2.0002	0.0193916
FBgn0003375	6.75763	5.23296	5.65699	5.51104	2.65472	3.4835	1.24659	2.57825	2.17348	1.99944	0.0367313
FBgn0037788	4.80637	4.65554	4.47187	2.05635	3.08907	2.79819	2.75002	1.56647	1.67369	1.99672	0.0340058
FBgn0286898	1.48024	1.06412	1.77412	-0.207567	-0.854998	-0.603972	1.68781	1.91912	2.37809	1.99501	0.0101807
FBgn0260745	7.00407	7.1865	7.29071	4.87612	5.36717	5.2681	2.12795	1.81933	2.02261	1.98996	0.00206535
FBgn0261276	0.989322	1.73235	1.62841	-0.364025	-0.901351	-0.316827	1.35335	2.6337	1.94524	1.97743	0.0332657
FBgn0013756	1.46443	1.52785	1.36316	0.228592	-1.11884	-0.650371	1.23584	2.64669	2.01353	1.96535	0.0404943
FBgn0001987	1.96944	1.95412	1.72896	-0.678179	0.432525	0.0226936	2.64762	1.5216	1.70626	1.95849	0.030262
FBgn0003317	0.726293	0.346402	0.084084	-0.329776	-2.13214	-2.239	1.05607	2.47854	2.32308	1.95256	0.0493249
FBgn0022986	6.17161	5.86561	6.57293	3.86158	4.31387	4.65108	2.31003	1.55175	1.92185	1.92788	0.0126506
FBgn0004404	9.22356	9.44912	9.64616	7.52279	7.51566	7.56838	1.70078	1.93346	2.07778	1.904	0.00331051
FBgn0030719	2.3167	3.17985	3.03697	1.26631	1.01595	0.719322	1.05039	2.1639	2.31765	1.84398	0.0438244
FBgn0000024	8.29602	8.16685	8.28474	6.08688	6.55727	6.66141	2.20914	1.60958	1.62333	1.81402	0.0116587
FBgn0030377	6.92113	7.04736	7.05386	4.36229	5.71239	5.52104	2.55884	1.33498	1.53282	1.80888	0.0412676
FBgn0015622	6.92113	7.04736	7.05386	4.36229	5.71239	5.52104	2.55884	1.33498	1.53282	1.80888	0.0412676
FBgn0264077	6.92113	7.04736	7.05386	4.36229	5.71239	5.52104	2.55884	1.33498	1.53282	1.80888	0.0412676
FBgn0029833	1.67411	3.19246	3.71627	-0.348993	2.0276	1.47884	2.0231	1.16486	2.23743	1.80847	0.0313003
FBgn0001218	8.12642	8.57331	8.49102	6.8538	6.36921	6.54926	1.27262	2.20411	1.94176	1.80616	0.0227716
FBgn0037676	8.28107	8.31749	8.63551	6.29605	6.65263	6.86916	1.98502	1.66486	1.76634	1.80541	0.00272648
FBgn0026372	6.88614	6.72723	7.0009	5.47728	5.36531	4.39189	1.40886	1.36192	2.60901	1.79326	0.0480848
FBgn0004102	0.188266	0.545797	0.798824	-1.4827	-0.769932	-1.5305	1.67097	1.31573	2.32932	1.77201	0.0269484
unassigned	0.188266	0.545797	0.798824	-1.4827	-0.769932	-1.5305	1.67097	1.31573	2.32932	1.77201	0.0269484
FBgn0020513	3.17332	4.88333	3.878	1.86626	2.42068	2.34684	1.30706	2.46265	1.53116	1.76695	0.0378345
FBgn0035907	9.02782	9.82366	9.74024	7.56272	7.79926	8.01233	1.4651	2.02441	1.72791	1.73914	0.00851914
FBgn0086348	9.02782	9.82366	9.74024	7.56272	7.79926	8.01233	1.4651	2.02441	1.72791	1.73914	0.00851914
FBgn0051852	1.9296	2.29739	1.11496	0.506383	-0.0205518	-0.319615	1.42322	2.31794	1.43458	1.72524	0.0282637
FBgn0032731	6.49277	6.28335	6.33241	4.35274	4.64331	4.96063	2.14003	1.64003	1.37178	1.71728	0.0167533
FBgn0000412	10.4624	10.3452	10.5379	8.49813	8.7292	9.04714	1.96431	1.61596	1.49072	1.69033	0.00695244
FBgn0034808	6.54885	5.40741	5.86857	4.55398	4.16649	4.06551	1.99487	1.24092	1.80306	1.67962	0.0176626
FBgn0028482	5.07482	5.79167	5.79472	3.78962	3.91313	3.94209	1.2852	1.87854	1.85263	1.67213	0.0131422
FBgn0004591	6.60082	1.60905	2.87893	4.26914	0.597585	1.22321	2.33168	1.01147	1.65572	1.66629	0.0485444
FBgn0029170	2.51408	2.96999	2.17508	0.766868	1.2483	0.660508	1.74721	1.7217	1.51458	1.66116	0.00196059
FBgn0026083	-0.502727	0.392337	0.241748	-1.96436	-1.5687	-1.30858	1.46163	1.96104	1.55033	1.65767	0.00850211
FBgn0010424	10.1897	11.6964	12.0279	8.93805	10.0014	10.0219	1.25169	1.69503	2.00607	1.65093	0.0171276
FBgn0039537	5.30762	5.94804	5.76258	4.23343	3.9167	3.9354	1.0742	2.03133	1.82718	1.64424	0.0299333
FBgn0028697	3.65802	2.48274	1.85709	1.77064	0.551821	0.743151	1.88738	1.93092	1.11394	1.64408	0.0250767
FBgn0035817	8.90763	9.28293	9.51318	7.7388	7.54897	7.5158	1.16882	1.73396	1.99738	1.63339	0.0216656
FBgn0025878	3.04754	3.33942	3.20264	1.38487	1.68618	1.62574	1.66267	1.65324	1.5769	1.63094	0.000277076
FBgn0038842	3.99545	3.57638	3.7732	2.50109	1.72074	2.23169	1.49436	1.85564	1.54151	1.6305	0.00480127
FBgn0053834	11.0948	11.1412	11.5464	9.45401	9.55468	9.90693	1.64081	1.58654	1.6395	1.62228	0.000121388
FBgn0053849	11.0948	11.1412	11.5464	9.45401	9.55468	9.90693	1.64081	1.58654	1.6395	1.62228	0.000121388
FBgn0053807	11.0948	11.1412	11.5464	9.45401	9.55468	9.90693	1.64081	1.58654	1.6395	1.62228	0.000121388
FBgn0053858	11.0948	11.1412	11.5464	9.45401	9.55468	9.90693	1.64081	1.58654	1.6395	1.62228	0.000121388
FBgn0032518	6.70513	6.94413	7.44245	5.26677	4.88641	6.07203	1.43836	2.05772	1.37043	1.62217	0.0176885
FBgn0031414	1.94773	3.0022	2.90443	-0.00557807	1.76048	1.24826	1.95331	1.24172	1.65617	1.61707	0.015896
FBgn0033951	2.29561	1.66542	3.01868	0.816494	0.569422	0.750946	1.47912	1.096	2.26773	1.61428	0.0427514
FBgn0039359	5.45283	4.87351	6.05463	4.3401	2.69958	4.55751	1.11273	2.17393	1.49712	1.59459	0.0358207
FBgn0045073	4.97287	5.19418	5.20416	3.09552	3.7343	3.78245	1.87735	1.45989	1.4217	1.58631	0.0083574
FBgn0040601	2.40963	2.55935	2.32944	1.15777	0.67189	0.722252	1.25186	1.88746	1.60719	1.58217	0.0132433
FBgn0014133	4.97721	4.11946	4.09208	3.08479	2.77762	2.66744	1.89242	1.34184	1.42463	1.55296	0.0119637
FBgn0000042	12.739	13.4281	13.6333	11.9018	11.5769	11.7031	0.837217	1.85122	1.93025	1.53956	0.0484805
FBgn0032023	6.65886	6.04483	6.10801	4.9686	4.44053	4.81588	1.69026	1.6043	1.29214	1.5289	0.00620063
FBgn0030276	0.877252	-0.137214	-0.353634	-0.0792685	-2.13702	-1.98305	0.956521	1.99981	1.62942	1.52858	0.037667
FBgn0034654	2.63952	4.17297	3.75627	1.36167	2.39924	2.23977	1.27785	1.77373	1.5165	1.5227	0.00872657
FBgn0034802	9.78333	9.33195	9.4429	8.0107	7.56417	8.41863	1.77262	1.76778	1.02427	1.52156	0.0256811
FBgn0031627	3.93674	4.48887	4.3588	2.89152	2.881	2.52395	1.04522	1.60787	1.83485	1.49598	0.0237427
FBgn0037972	2.9297	2.08396	3.39055	2.01329	0.584817	1.35505	0.916408	1.49914	2.0355	1.48368	0.0443077
FBgn0001226	9.13207	9.46016	9.50862	8.05489	7.60539	8.02252	1.07717	1.85477	1.4861	1.47268	0.0224731
FBgn0039685	7.91911	8.99134	8.72061	6.47021	7.31966	7.42778	1.4489	1.67169	1.29283	1.47114	0.00553728
FBgn0011305	7.60427	7.50506	7.8424	6.65567	5.40781	6.48251	0.948608	2.09725	1.35988	1.46858	0.0485667
FBgn0039217	2.10138	2.55638	2.2624	0.794368	0.554598	1.16764	1.30701	2.00178	1.09475	1.46785	0.0331021
FBgn0034709	4.69704	5.23624	5.44899	3.45672	4.07607	3.44817	1.24033	1.16017	2.00081	1.4671	0.0317544
FBgn0013348	10.5792	10.2564	10.9392	9.3644	8.81485	9.19906	1.21476	1.4416	1.74009	1.46548	0.0106037
FBgn0050159	1.74391	2.52992	3.29471	0.454491	0.936542	1.81	1.28941	1.59338	1.48471	1.45583	0.00371042
FBgn0052694	4.85696	4.43144	4.55194	2.87739	3.25893	3.41609	1.97958	1.17251	1.13585	1.42931	0.0351627
FBgn0037433	7.51758	8.26707	7.90281	6.33108	6.85103	6.23624	1.1865	1.41605	1.66658	1.42304	0.00935722
FBgn0037525	6.82275	6.85271	6.92176	5.46528	5.40378	5.48591	1.35747	1.44893	1.43585	1.41408	0.00040762
FBgn0032422	9.50635	9.13657	9.37293	8.01514	7.49323	8.30935	1.49121	1.64334	1.06358	1.39938	0.0150342
FBgn0028573	2.87696	2.74269	3.65807	1.78285	1.45284	1.87	1.09411	1.28985	1.78808	1.39068	0.0213611
FBgn0264492	2.44818	3.13252	2.74501	0.976823	1.80005	1.39223	1.47136	1.33247	1.35279	1.38554	0.000975623
FBgn0001186	3.51988	4.13954	3.80697	2.40317	2.28161	2.62939	1.11671	1.85792	1.17758	1.38407	0.0282221
FBgn0265991	6.67246	6.92418	7.17448	5.7425	5.52012	5.40817	0.929962	1.40405	1.76631	1.36678	0.0299846
FBgn0266557	-0.904108	-2.17429	-1.36404	-1.69359	-3.76688	-3.05297	0.789481	1.59259	1.68893	1.357	0.0414227
FBgn0016075	6.24762	6.35147	6.60561	5.26379	4.99709	4.87349	0.98383	1.35438	1.73212	1.35678	0.0244237
FBgn0002579	9.6307	9.21731	9.80789	8.29697	7.44659	8.87022	1.33373	1.77072	0.937666	1.34737	0.0304334
FBgn0038149	7.87262	8.01977	8.21493	6.60918	6.55451	6.90523	1.26344	1.46525	1.3097	1.34613	0.00204983
FBgn0015623	1.7984	2.28622	1.56507	0.699954	0.980387	-0.0505517	1.09845	1.30584	1.61562	1.33997	0.0123436
FBgn0010397	6.56124	6.31123	6.66609	5.79641	4.64343	5.13951	0.764827	1.66781	1.52658	1.31974	0.0423082
FBgn0010238	6.20783	6.46484	6.57845	5.36679	4.6779	5.25395	0.841044	1.78694	1.32449	1.31749	0.0403775
FBgn0031313	6.51871	6.23726	6.01057	4.79302	5.03669	5.00679	1.72569	1.20057	1.00378	1.31001	0.0260009
FBgn0010438	7.12569	6.56836	6.89533	5.66333	5.48746	5.58146	1.46236	1.08089	1.31388	1.28571	0.00737338
FBgn0010774	8.66542	8.09127	8.62712	7.40694	6.42953	7.71348	1.25848	1.66174	0.913647	1.27796	0.027442
FBgn0285937	4.30253	4.98037	4.714	2.66734	3.65462	3.92189	1.63519	1.32574	0.792104	1.25101	0.0366249
FBgn0029687	9.67325	9.9424	10.0287	8.10844	8.93062	8.86257	1.5648	1.01178	1.16615	1.24758	0.0169962
FBgn0000299	6.36709	6.52839	7.05453	5.48749	5.34224	5.41515	0.879598	1.18615	1.63938	1.23504	0.0304775
FBgn0261800	5.50939	5.3577	5.5953	4.40734	4.09853	4.26352	1.10206	1.25917	1.33178	1.231	0.00301923
FBgn0035272	3.00171	2.58266	2.42446	1.53981	1.65467	1.14642	1.4619	0.927992	1.27805	1.22265	0.0160112
FBgn0010078	9.64403	10.1057	10.2484	8.79413	8.78389	8.8055	0.8499	1.32185	1.44286	1.20487	0.0218053
FBgn0004055	5.92163	5.82165	6.04515	4.68313	4.71494	4.81967	1.2385	1.10671	1.22548	1.19023	0.00123854
FBgn0000592	3.01606	3.7023	3.11708	1.72514	2.74556	1.81623	1.29092	0.956742	1.30084	1.18283	0.00901651
unassigned	6.69455	7.37753	7.36888	5.33101	6.25329	6.3371	1.36354	1.12424	1.03178	1.17318	0.00702446
FBgn0004397	6.69455	7.37753	7.36888	5.33101	6.25329	6.3371	1.36354	1.12424	1.03178	1.17318	0.00702446
FBgn0039124	6.69455	7.37753	7.36888	5.33101	6.25329	6.3371	1.36354	1.12424	1.03178	1.17318	0.00702446
FBgn0261790*	1.31617	2.7475	2.95957	0.312922	1.94194	1.30356	1.00325	0.80556	1.65601	1.15494	0.0461025
FBgn0038422	3.4847	3.93291	3.60292	2.35791	2.78454	2.43028	1.12679	1.14836	1.17264	1.14926	0.00013275
FBgn0019936	9.67501	10.1534	10.4995	8.99163	8.58312	9.32601	0.683381	1.57024	1.17345	1.14236	0.046893
FBgn0001197	8.18104	8.10624	8.58528	7.19098	6.81673	7.45948	0.990056	1.28951	1.1258	1.13512	0.00576622
FBgn0086472	8.57484	9.23014	9.75737	7.85348	7.87015	8.54131	0.721364	1.35999	1.21606	1.09914	0.0295937
FBgn0285949	9.75802	9.79969	9.93817	8.72907	8.2665	9.20899	1.02896	1.53319	0.72918	1.09711	0.0428058
unassigned	9.01624	9.38724	9.37364	8.04042	8.04347	8.46911	0.975824	1.34377	0.904532	1.07471	0.0156605
FBgn0033663	9.01624	9.38724	9.37364	8.04042	8.04347	8.46911	0.975824	1.34377	0.904532	1.07471	0.0156605
FBgn0283477	8.56107	7.76678	8.36116	7.19226	7.16677	7.12865	1.36881	0.600005	1.2325	1.06711	0.0458962
FBgn0284256	1.73515	0.73633	0.820225	0.267586	0.072899	-0.231438	1.46756	0.663431	1.05166	1.06088	0.0447093
FBgn0037299	4.79217	4.37048	4.65403	3.71303	3.04635	3.89769	1.07914	1.32413	0.756332	1.0532	0.0235159
FBgn0043841	7.59438	7.84176	7.74058	6.4393	7.01582	6.58617	1.15509	0.825949	1.15441	1.04515	0.0108186
FBgn0267348	5.85622	5.41696	5.92265	4.8739	4.69065	4.55963	0.982324	0.72631	1.36301	1.02388	0.0311213
FBgn0031629	9.13812	9.66252	9.56945	8.35324	8.43825	8.65808	0.784876	1.22427	0.911366	0.973504	0.0175236
FBgn0259139	6.49312	6.48567	7.00754	5.65561	5.65184	5.82434	0.83751	0.833829	1.1832	0.951514	0.0145021
FBgn0015602	3.93433	3.3522	4.02076	2.76221	2.72433	2.97601	1.17212	0.627871	1.04475	0.948247	0.0287519
FBgn0051769	2.1286	2.03101	1.86516	1.29173	0.845608	1.06815	0.836876	1.1854	0.797015	0.939764	0.016797
FBgn0022985	5.7349	5.86027	6.28184	4.98526	5.06097	5.01387	0.749641	0.7993	1.26796	0.938967	0.0295601
FBgn0053856	14.0412	13.7298	14.4356	12.8834	13.1001	13.4136	1.15774	0.629707	1.02202	0.936488	0.0274091
FBgn0053829	14.0412	13.7298	14.4356	12.8834	13.1001	13.4136	1.15774	0.629707	1.02202	0.936488	0.0274091
FBgn0001230	4.76351	4.97365	5.02997	4.21025	4.09318	3.82102	0.553252	0.880466	1.20895	0.880889	0.0432023
FBgn0001217	4.76351	4.97365	5.02997	4.21025	4.09318	3.82102	0.553252	0.880466	1.20895	0.880889	0.0432023
FBgn0028427	0.726626	1.38665	1.63887	-0.0468536	0.580307	0.595184	0.773479	0.806341	1.04369	0.874502	0.00934218
FBgn0025777	5.62912	5.40983	5.67123	5.15818	4.27912	4.68153	0.470935	1.13071	0.989704	0.863783	0.049927
FBgn0033351	4.94683	4.34472	4.81908	3.93585	3.7946	3.81471	1.01098	0.55012	1.00437	0.855157	0.0303724
FBgn0034724	6.87172	6.60862	6.99592	5.91552	5.88756	6.2745	0.956193	0.721062	0.721419	0.799558	0.00945843
FBgn0027111	2.68283	1.35362	2.81069	1.78036	0.425689	2.31899	0.902477	0.927931	0.491701	0.774037	0.0317711
FBgn0032240	4.99994	4.43731	4.84016	4.1737	3.62407	4.2269	0.826237	0.81324	0.613261	0.750913	0.0083208
FBgn0024371	-0.763305	-1.64047	-1.21612	-1.51942	-2.50315	-1.84019	0.756112	0.862672	0.624074	0.747619	0.00841262
FBgn0038299	4.63434	3.90677	3.72603	3.74473	3.02788	3.31105	0.889612	0.878889	0.414978	0.727826	0.0432339
FBgn0028984	4.63434	3.90677	3.72603	3.74473	3.02788	3.31105	0.889612	0.878889	0.414978	0.727826	0.0432339
FBgn0010412	9.45703	9.81016	9.94495	8.99397	8.97846	9.18932	0.463063	0.831696	0.755635	0.683465	0.0259811
FBgn0263106	4.4948	5.04438	4.90834	3.77451	4.3352	4.42593	0.720282	0.709184	0.482408	0.637291	0.0144713
FBgn0033367	2.80685	2.23762	2.3575	2.09202	1.45669	1.94394	0.71483	0.780933	0.413555	0.636439	0.0301403
FBgn0261363	2.80685	2.23762	2.3575	2.09202	1.45669	1.94394	0.71483	0.780933	0.413555	0.636439	0.0301403
FBgn0010235	3.31634	3.49761	3.21543	2.78672	2.62887	2.71434	0.529618	0.868737	0.501096	0.63315	0.0330657
FBgn0033731	8.30081	8.24492	8.34636	7.94752	7.64707	7.59778	0.353291	0.597853	0.748576	0.566573	0.0389277
FBgn0032897	10.3302	10.1239	10.3691	9.73806	9.77083	9.69112	0.592114	0.35311	0.677998	0.541074	0.0307872
FBgn0259699	4.03813	4.19464	4.31213	-12.5622	-2.00009	-11.2102	16.6004	6.19472	15.5223	12.7725	0.0608555
FBgn0024897	4.0038	4.70928	4.69189	-2.30196	-10.9496	-11.2102	6.30576	15.6588	15.9021	12.6222	0.0573057
FBgn0052037	3.16086	4.99735	4.86246	-1.76337	-10.9496	-11.2102	4.92422	15.9469	16.0726	12.3146	0.0794628
FBgn0033729	4.57794	5.91753	5.07903	1.54352	-10.9496	-11.2102	3.03442	16.8671	16.2892	12.0636	0.116283
FBgn0016059	2.97293	3.216	2.14847	-12.5622	-10.9496	-4.22296	15.5352	14.1656	6.37143	12.024	0.0519789
FBgn0038868	3.00165	4.06311	3.79565	-3.03397	-10.9496	-11.2102	6.03562	15.0127	15.0058	12.018	0.0567279
FBgn0025726	3.71311	3.19297	2.60024	-12.5622	-2.57958	-11.2102	16.2753	5.77255	13.8104	11.9528	0.0637263
FBgn0013799	3.41024	2.81748	3.80754	-12.5622	-10.9496	-1.22159	15.9725	13.767	5.02912	11.5895	0.0740144
FBgn0031195	4.0247	2.72014	1.93151	-12.5622	-10.9496	-1.64278	16.5869	13.6697	3.57428	11.277	0.103573
FBgn0032955	1.85595	2.5397	2.01191	-12.5622	-10.9496	-3.86575	14.4182	13.4893	5.87766	11.2617	0.0531493
FBgn0040099	2.18293	2.65605	2.74185	-3.19864	-10.9496	-11.2102	5.38158	13.6056	13.952	10.9797	0.0593399
FBgn0085384	2.22507	2.5221	2.91824	-2.99802	-10.9496	-11.2102	5.22309	13.4716	14.1284	10.9411	0.062247
FBgn0029893	2.36942	1.96816	2.49988	-12.5622	-10.9496	-2.33955	14.9317	12.9177	4.83944	10.8963	0.0715975
FBgn0039232	4.97371	4.32622	3.83677	3.03712	-10.9496	-11.2102	1.93659	15.2758	15.047	10.7531	0.134903
FBgn0028394	1.90651	2.21948	1.93411	-3.77295	-10.9496	-11.2102	5.67946	13.169	13.1443	10.6643	0.0505197
FBgn0017590	2.69895	1.99799	2.46305	-2.04213	-10.9496	-11.2102	4.74107	12.9475	13.6732	10.4539	0.0675452
FBgn0035483	4.33769	3.46202	3.46485	2.11821	-10.9496	-11.2102	2.21948	14.4116	14.675	10.4354	0.126308
FBgn0038638	0.984848	1.52938	1.29684	-12.5622	-10.9496	-3.19242	13.5471	12.4789	4.48926	10.1718	0.0706758
FBgn0265434	0.776457	1.50806	1.42139	-12.5622	-2.58089	-11.2102	13.3387	4.08895	12.6316	10.0197	0.0778646
FBgn0039163	2.23789	2.45237	2.65977	-12.5622	-10.9496	1.01805	14.8001	13.4019	1.64172	9.94792	0.139935
FBgn0036417	1.07363	1.59657	0.156182	-12.5622	-3.00958	-11.2102	13.6359	4.60615	11.3664	9.86946	0.0679057
FBgn0024987	-0.353587	2.41573	2.22038	-3.06928	-10.9496	-11.2102	2.71569	13.3653	13.4306	9.83718	0.109853
FBgn0031869	2.6031	2.16702	2.52992	0.239762	-10.9496	-11.2102	2.36333	13.1166	13.7401	9.74	0.118687
FBgn0031897	2.4633	1.31967	0.735339	-2.385	-10.9496	-11.2102	4.8483	12.2692	11.9455	9.68768	0.0571726
FBgn0028996	1.0792	0.542643	1.20661	-12.5622	-10.9496	-2.53125	13.6414	11.4922	3.73787	9.62383	0.085352
FBgn0051352	1.48513	1.17959	1.11036	-2.59459	-10.9496	-11.2102	4.07972	12.1291	12.3205	9.5098	0.0727564
FBgn0028471	0.975491	0.878625	1.18006	-3.17834	-10.9496	-11.2102	4.15383	11.8282	12.3902	9.45742	0.0706533
FBgn0031835	0.775197	0.987776	0.502778	-12.5622	-2.11254	-11.2102	13.3374	3.10031	11.713	9.38357	0.098029
FBgn0052024	3.3915	0.93245	2.67596	1.27957	-10.9496	-11.2102	2.11192	11.882	13.8861	9.29336	0.125067
FBgn0015575	0.367592	0.760643	0.433416	-12.5622	-2.52227	-11.2102	12.9298	3.28291	11.6436	9.28544	0.0917133
FBgn0034162	-0.339384	3.40941	3.04622	0.501191	-10.9496	-11.2102	-0.840575	14.359	14.2564	9.25826	0.208176
FBgn0025457	0.209588	0.884019	1.09586	-12.5622	-10.9496	-2.05181	12.7718	11.8336	3.14767	9.25102	0.0944007
FBgn0040534	1.09275	2.55794	3.46984	1.67417	-10.9496	-11.2102	-0.581422	13.5075	14.68	9.20203	0.201375
FBgn0052528	1.06472	0.919667	0.379044	-12.5622	-10.9496	-1.69511	13.6269	11.8692	2.07416	9.19011	0.124916
FBgn0003714	1.48024	1.11827	1.7686	-1.0351	-10.9496	-11.2102	2.51534	12.0678	12.9788	9.18731	0.111009
FBgn0011259	0.736155	-0.626686	0.285462	-12.5622	-10.9496	-3.48274	13.2984	10.3229	3.7682	9.12982	0.0833565
FBgn0263351	-0.550553	0.8883	1.01916	-3.83556	-10.9496	-11.2102	3.28501	11.8378	12.2293	9.1174	0.0889927
FBgn0036509	0.378882	0.691459	1.45615	-12.5622	-0.803807	-11.2102	12.9411	1.49527	12.6663	9.03424	0.138807
FBgn0036279	0.914737	-5.32021	-3.24004	-12.5622	-10.9496	-11.2102	13.477	5.62934	7.97014	9.02548	0.0604592
FBgn0002783	-0.732987	0.719555	0.593554	-3.87275	-10.9496	-11.2102	3.13976	11.6691	11.8037	8.87087	0.0904333
FBgn0037924	-0.118604	0.646089	0.663009	-3.23889	-10.9496	-11.2102	3.12029	11.5956	11.8732	8.86304	0.0909387
FBgn0250754	0.438009	-1.32099	-0.408512	-12.5622	-4.06438	-11.2102	13.0002	2.74339	10.8017	8.84843	0.104968
FBgn0038046	1.25561	-0.0516152	1.88088	-1.1932	-10.9496	-11.2102	2.44881	10.8979	13.0911	8.8126	0.113011
FBgn0000810	2.88701	1.54762	-1.17039	-0.300103	-10.9496	-11.2102	3.18711	12.4972	10.0398	8.57469	0.0913132
FBgn0000533	-0.307795	0.441265	1.89545	-12.5622	0.175298	-11.2102	12.2544	0.265967	13.1056	8.54201	0.175495
FBgn0026582	0.322872	0.139188	-1.16557	-12.5622	-2.39559	-11.2102	12.8851	2.53478	10.0446	8.48816	0.110761
FBgn0033616	-1.71218	0.275236	0.160544	-12.5622	-2.95621	-11.2102	10.85	3.23145	11.3707	8.48408	0.0841784
FBgn0259680	-0.332968	-3.00592	-5.97923	-12.5622	-10.9496	-11.2102	12.2293	7.94363	5.23095	8.46795	0.053292
FBgn0261553	0.0430794	-0.252689	-0.366737	-12.5622	-2.1233	-11.2102	12.6053	1.87061	10.8434	8.43979	0.126357
FBgn0085350	0.903888	1.43168	0.024368	-12.5622	-10.9496	0.722541	13.4661	12.3812	-0.698173	8.38306	0.206834
FBgn0063497	0.18382	-0.406986	-0.35504	-12.5622	-10.9496	-2.18554	12.746	10.5426	1.8305	8.37304	0.128562
FBgn0010747	-1.23588	1.09167	0.921247	-2.15201	-10.9496	-11.2102	0.916128	12.0412	12.1314	8.36292	0.153779
FBgn0032781	-0.214948	0.113379	0.278833	-2.21136	-10.9496	-11.2102	1.99641	11.0629	11.489	8.18279	0.118262
FBgn0037344	-0.566723	-0.494515	-0.192506	-3.60164	-10.9496	-11.2102	3.03492	10.455	11.0177	8.16921	0.0864789
FBgn0261436	0.698201	0.346402	0.160591	-0.752478	-10.9496	-11.2102	1.45068	11.296	11.3708	8.03913	0.134789
FBgn0261983	-0.780166	-0.948891	0.260005	-3.41733	-10.9496	-11.2102	2.63717	10.0007	11.4702	8.036	0.0987889
FBgn0039379	0.588431	-0.168885	-0.589225	-1.69374	-10.9496	-11.2102	2.28217	10.7807	10.621	7.8946	0.106563
FBgn0050035	0.101042	0.106269	-0.221571	-1.45807	-10.9496	-11.2102	1.55911	11.0558	10.9886	7.86785	0.1301
FBgn0000451	-0.39019	0.0932877	-0.809696	-2.52907	-10.9496	-11.2102	2.13888	11.0428	10.4005	7.86073	0.111255
FBgn0029508	-0.909726	0.832769	0.46804	-12.5622	0.718026	-11.2102	11.6525	0.114743	11.6782	7.81516	0.179508
FBgn0261041	0.720587	-2.31132	-0.821813	-3.31605	-10.9496	-11.2102	4.03663	8.63823	10.3884	7.68774	0.0556852
FBgn0028969	-2.21042	0.947603	0.369574	-12.5622	-0.108477	-11.2102	10.3518	1.05608	11.5798	7.66255	0.147493
FBgn0030631	-0.568251	-1.48751	-1.3931	-4.10878	-10.9496	-11.2102	3.54053	9.46204	9.81708	7.60655	0.0647384
FBgn0034151	-0.764037	-0.879478	-0.679615	-2.74626	-10.9496	-11.2102	1.98222	10.0701	10.5306	7.52762	0.11333
FBgn0026179	-2.28346	-2.18438	-1.1251	-12.5622	-3.92018	-11.2102	10.2788	1.7358	10.0851	7.36655	0.120314
FBgn0031061	-2.0898	-1.01872	-0.19781	-3.05543	-10.9496	-11.2102	0.96563	9.93083	11.0124	7.30295	0.148797
FBgn0004777	-1.16107	0.0714599	-1.00946	-12.5622	0.0198927	-11.2102	11.4012	0.0515672	10.2007	7.21782	0.18282
FBgn0053180	-0.376214	-0.204909	0.645479	0.697083	-10.9496	-11.2102	-1.0733	10.7446	11.8557	7.17567	0.224959
FBgn0033573	0.469461	0.45824	0.386332	2.06252	-10.9496	-11.2102	-1.59306	11.4078	11.5965	7.13708	0.24369
FBgn0014868	-1.98901	-0.428221	0.0197796	-1.24526	-10.9496	-11.2102	-0.743747	10.5213	11.23	7.00251	0.212759
FBgn0263510	-1.16107	0.0270948	-0.992641	-0.862143	-10.9496	-11.2102	-0.298929	10.9766	10.2175	6.96509	0.195695
FBgn0016047	-0.923891	-2.83965	-1.4501	-3.7412	-10.9496	-11.2102	2.81731	8.1099	9.76008	6.89576	0.0811551
FBgn0052479	-2.08501	-1.06547	-1.45311	-2.85849	-10.9496	-11.2102	0.77348	9.88408	9.75707	6.80488	0.15268
FBgn0036915	-2.7953	-1.91974	-1.49676	-4.36484	-10.9496	-11.2102	1.56954	9.02981	9.71342	6.77092	0.121847
FBgn0260943	-1.44592	-0.93845	-0.11319	-0.567573	-10.9496	-11.2102	-0.878344	10.0111	11.097	6.74325	0.219859
FBgn0003301*	-1.65497	-2.97831	-0.934155	-12.5622	-1.72346	-11.2102	10.9073	-1.25485	10.276	6.64281	0.234889
FBgn0035357	-1.60972	-1.29033	-0.504983	-1.06901	-10.9496	-11.2102	-0.540708	9.65922	10.7052	6.6079	0.206787
FBgn0061200	-2.38036	-1.59652	-1.19505	-12.5622	-10.9496	-1.36843	10.1819	9.35303	0.173382	6.56943	0.177062
FBgn0033184	-1.28902	-1.71354	-1.16399	-1.25286	-10.9496	-11.2102	-0.0361567	9.23601	10.0462	6.41535	0.185756
FBgn0033763	-1.83235	-1.49979	-1.89683	-1.91296	-10.9496	-11.2102	0.0806081	9.44976	9.31335	6.28124	0.180032
FBgn0036104	-1.94211	-3.56052	-1.10346	-3.21317	-10.9496	-11.2102	1.27107	7.38903	10.1067	6.25561	0.13899
FBgn0050389	-2.24682	-2.65529	-2.45289	-12.5622	-2.29643	-11.2102	10.3154	-0.358867	8.75729	6.23794	0.201807
FBgn0029167	-3.06631	-4.53234	-1.04975	-5.20025	-10.9496	-11.2102	2.13394	6.41721	10.1604	6.23719	0.11488
FBgn0250732	-0.904108	-2.7205	-1.34277	-1.27418	-10.9496	-11.2102	0.370072	8.22905	9.86741	6.15551	0.170544
FBgn0085234	-0.515555	-0.723746	-0.7032	1.87218	-10.9496	-11.2102	-2.38773	10.2258	10.507	6.11502	0.286997
FBgn0027786	-0.697917	-2.83925	-3.96749	-12.5622	-1.70504	-11.2102	11.8643	-1.13422	7.2427	5.99093	0.255972
FBgn0038950	-3.03487	-1.62529	-1.48939	-12.5622	-10.9496	-0.263944	9.52736	9.32426	-1.22545	5.87539	0.239829
FBgn0051716*	-1.2412	-1.42288	-4.01701	-12.5622	-10.9496	-0.432991	11.321	9.52667	-3.58402	5.75456	0.345295
FBgn0011710	-2.63588	-2.08454	-2.68942	-2.33892	-10.9496	-11.2102	-0.296962	8.86501	8.52076	5.69627	0.197841
FBgn0001216	3.13669	1.87702	2.39764	-5.7489	-4.67641	0.812782	8.88559	6.55343	1.58486	5.67463	0.118819
FBgn0284408	-4.65104	-3.44012	-3.55232	-12.5622	-4.52106	-11.2102	7.91119	1.08093	7.65787	5.55	0.131108
FBgn0053543	1.22004	2.02134	2.37097	-1.41038	-3.51662	-5.83284	2.63042	5.53796	8.20381	5.45739	0.0770506
FBgn0259785	6.98429	3.11751	7.55637	1.29245	0.571092	-0.191503	5.69184	2.54641	7.74787	5.32871	0.0719726
FBgn0052685	-2.12408	-1.01555	-2.12647	1.35415	-10.9496	-11.2102	-3.47823	9.934	9.08371	5.17983	0.354696
FBgn0263077	-2.10137	-0.584439	-0.0488242	-3.56192	-8.3759	-5.6452	1.46055	7.79146	5.59637	4.94946	0.116541
FBgn0053087	-3.69936	-1.52472	-2.08036	-5.29519	-8.21078	-7.25511	1.59583	6.68606	5.17476	4.48555	0.0970209
FBgn0032420	6.97151	6.8896	7.28785	1.9194	0.923576	4.86706	5.05211	5.96602	2.42078	4.47964	0.0519324
FBgn0031256	4.44449	4.95194	4.88177	1.21183	-1.45223	1.65768	3.23265	6.40417	3.22409	4.28697	0.0559116
FBgn0039048	2.43095	1.87973	1.48018	-4.05746	-1.17088	-1.553	6.48841	3.05061	3.03318	4.19073	0.0676192
FBgn0027338	1.31453	1.68375	1.56126	-2.40297	-4.43163	-1.11898	3.7175	6.11538	2.68024	4.17104	0.054648
FBgn0038830	3.22091	4.2816	4.20181	0.361527	1.37686	-2.14268	2.85939	2.90473	6.3445	4.03621	0.0729423
FBgn0034021	2.88646	2.33503	2.80374	-3.27479	-1.00832	0.206937	6.16124	3.34335	2.5968	4.0338	0.0653744
FBgn0261397	-2.89427	-3.09141	-7.73215	-12.5622	-10.9496	-2.25765	9.66796	7.85814	-5.4745	4.0172	0.488701
FBgn0036147	3.54825	2.63757	2.43539	1.04231	-4.12842	-0.176049	2.50594	6.76599	2.61144	3.96113	0.105866
FBgn0038303	-1.71588	2.01348	2.23719	-2.52912	-3.04499	-3.54277	0.813242	5.05846	5.77996	3.88389	0.129046
FBgn0039743	1.82008	2.20475	3.12427	-0.361389	-1.68401	-2.41899	2.18147	3.88876	5.54326	3.87116	0.057485
FBgn0005593	5.10877	4.32245	5.38434	3.43767	0.199175	-0.295972	1.67111	4.12328	5.68031	3.8249	0.0818182
FBgn0061356	4.28345	5.82286	2.87547	0.895257	0.258122	0.61464	3.3882	5.56473	2.26083	3.73792	0.0611825
FBgn0005775	-0.878541	0.982384	0.757339	-2.44062	-3.20714	-4.14464	1.56207	4.18952	4.90198	3.55119	0.0729525
FBgn0060296	3.84297	2.99324	0.16543	-0.863549	-1.09917	-1.1915	4.70652	4.09241	1.35693	3.38529	0.0813639
FBgn0029688	2.5262	2.2325	1.62247	-2.71038	1.9112	-2.95462	5.23658	0.321297	4.57709	3.37832	0.159565
FBgn0033902	2.82056	3.94538	3.78476	-2.81646	1.77853	1.57961	5.63702	2.16685	2.20515	3.33634	0.10117
FBgn0052016	0.421978	0.683461	1.28368	-1.13507	-4.47173	-2.0016	1.55705	5.15519	3.28528	3.33251	0.0849902
FBgn0034563	6.24731	4.87633	5.30493	3.92503	2.56602	0.17611	2.32227	2.31031	5.12882	3.2538	0.0739298
FBgn0015520	0.783159	-0.70248	0.285462	-5.10767	-2.39203	-1.89532	5.89083	1.68955	2.18078	3.25372	0.133622
FBgn0029941	1.61195	0.653361	2.24649	-1.51579	-0.0526737	-3.67716	3.12773	0.706034	5.92364	3.25247	0.163654
FBgn0260789	-2.87283	-2.09143	-1.77475	-3.98144	-6.8526	-5.6452	1.10861	4.76118	3.87045	3.24675	0.0981054
FBgn0030973	2.68511	0.835143	-0.476116	0.0563992	-4.14744	-2.58733	2.62871	4.98258	2.11121	3.24084	0.0669551
FBgn0002638	3.79153	4.2479	5.15689	2.05277	1.145	0.314999	1.73876	3.1029	4.84189	3.22785	0.069429
FBgn0033309	1.64987	1.59182	1.06229	-3.62755	-1.01343	-0.51532	5.27742	2.60525	1.57761	3.15343	0.103611
FBgn0029990	-0.164265	3.01193	1.15747	-0.680551	-2.44402	-2.27642	0.516287	5.45595	3.4339	3.13538	0.16029
FBgn0002855	4.33544	3.06113	6.03911	0.424881	1.89689	1.73267	3.91056	1.16424	4.30644	3.12708	0.0870034
FBgn0005666	4.51695	5.33782	5.37081	2.888	1.29108	1.69349	1.62895	4.04674	3.67731	3.11767	0.0535444
FBgn0039648	4.3035	4.5155	4.13232	1.38943	0.158469	2.25963	2.91407	4.35703	1.87269	3.04793	0.051565
FBgn0087013	-1.20234	1.77571	0.87604	-1.43839	-3.27757	-2.95346	0.236048	5.05328	3.8295	3.03961	0.170224
FBgn0037328	5.93466	5.53357	5.86705	3.44906	0.695239	4.07245	2.4856	4.83833	1.7946	3.03951	0.080879
FBgn0025743	1.23366	1.88626	2.0545	0.906585	-1.17725	-3.53131	0.327076	3.06351	5.5858	2.99213	0.187582
FBgn0035734	3.616	3.10941	2.35842	0.494659	-1.38415	1.04228	3.12134	4.49356	1.31614	2.97701	0.0837002
FBgn0003721	4.0497	3.71553	3.89235	4.17752	-2.62191	1.30134	-0.12782	6.33744	2.59101	2.93354	0.258007
FBgn0036734	2.90488	3.4803	3.96873	1.20998	0.55644	-0.160812	1.6949	2.92386	4.12954	2.9161	0.0534728
FBgn0043070	5.60971	3.55246	3.35827	1.35123	1.38692	1.2135	4.25848	2.16554	2.14477	2.85626	0.0553054
FBgn0037879	-0.261486	0.0343897	0.00660401	-1.46897	-3.64335	-3.52169	1.20748	3.67774	3.52829	2.8045	0.0725659
FBgn0037888	-0.261486	0.0343897	0.00660401	-1.46897	-3.64335	-3.52169	1.20748	3.67774	3.52829	2.8045	0.0725659
FBgn0037889	-0.261486	0.0343897	0.00660401	-1.46897	-3.64335	-3.52169	1.20748	3.67774	3.52829	2.8045	0.0725659
FBgn0262515	2.997	2.65392	2.92989	-3.37989	2.14449	1.42458	6.37689	0.50943	1.50532	2.79721	0.262786
FBgn0028327	8.15437	7.79886	7.42051	3.65998	5.34554	5.99109	4.49438	2.45332	1.42942	2.79238	0.0902192
FBgn0261989	2.99913	1.33441	2.93904	0.664709	-0.243074	-1.39121	2.33442	1.57749	4.33025	2.74739	0.0788852
FBgn0010339	1.20233	3.21499	2.51727	-0.257932	-0.865551	-0.156961	1.46027	4.08054	2.67423	2.73835	0.0686599
FBgn0037686	6.22668	6.54208	6.85319	5.23916	4.57693	1.62412	0.98752	1.96516	5.22907	2.72725	0.167295
FBgn0039406	6.22668	6.54208	6.85319	5.23916	4.57693	1.62412	0.98752	1.96516	5.22907	2.72725	0.167295
FBgn0034858	1.13484	-1.82863	-0.621197	-3.4393	-2.74313	-3.15014	4.57414	0.914501	2.52894	2.67253	0.127615
FBgn0000045	6.60875	7.13598	7.17451	5.82603	3.36477	3.71797	0.782721	3.77121	3.45654	2.67016	0.106338
FBgn0031322	3.05837	3.43821	3.79752	2.48319	0.957957	-1.05927	0.575182	2.48026	4.85679	2.63741	0.166962
FBgn0026192	-0.611765	-0.0540582	-0.486016	-0.617306	-2.26007	-6.14345	0.00554107	2.20601	5.65744	2.623	0.251825
FBgn0035452	0.538852	1.36766	1.26703	0.453335	-3.42213	-1.68966	0.0855177	4.7898	2.95668	2.61067	0.196768
FBgn0267849	6.85566	6.41245	6.35781	2.15265	4.7707	4.90567	4.70301	1.64174	1.45214	2.59897	0.13243
FBgn0037234	0.842649	1.13328	0.468627	-3.78575	-1.01343	-0.538938	4.62839	2.14671	1.00756	2.59422	0.135988
FBgn0030882	-0.969493	0.857962	0.46804	-0.879095	-4.42415	-2.0806	-0.0903976	5.28211	2.54864	2.58012	0.238109
FBgn0285948	7.56481	8.48214	9.05342	6.27165	5.03478	6.05363	1.29316	3.44736	2.99979	2.5801	0.0590352
unassigned	1.16037	0.714854	2.15671	-0.796177	-1.24075	-1.64828	1.95655	1.9556	3.80499	2.57238	0.0528886
FBgn0039380	1.16037	0.714854	2.15671	-0.796177	-1.24075	-1.64828	1.95655	1.9556	3.80499	2.57238	0.0528886
FBgn0259975	9.41516	8.01302	8.33942	7.62465	4.25285	6.24234	1.79051	3.76017	2.09708	2.54925	0.0530688
FBgn0285954	5.38951	5.70276	5.5257	2.33011	2.3074	4.52771	3.0594	3.39535	0.997993	2.48425	0.0802094
FBgn0067864	4.99213	5.58611	5.54478	3.93992	2.776	2.00602	1.0522	2.81011	3.53876	2.46702	0.0790297
FBgn0053988	0.704246	-1.43686	-1.11424	-3.61825	-2.57319	-2.99132	4.3225	1.13632	1.87708	2.4453	0.126282
FBgn0025836	-0.457028	-1.65947	-1.60057	-4.24565	-3.16392	-3.56472	3.78862	1.50445	1.96415	2.41907	0.0740261
FBgn0010282	2.73389	2.14888	2.48266	-0.869342	0.52775	0.455591	3.60323	1.62113	2.02707	2.41714	0.0572299
FBgn0001994	3.82037	2.90635	3.30682	-0.734227	1.65756	1.97538	4.5546	1.24879	1.33145	2.37828	0.16049
FBgn0039270	0.901837	1.24548	1.13274	-0.413307	-2.42504	-0.970089	1.31514	3.67052	2.10283	2.36283	0.0761592
FBgn0033548	6.40665	4.20445	5.42713	5.0846	3.39374	0.613102	1.32205	0.810707	4.81403	2.31559	0.207
FBgn0259952	6.87036	5.5785	6.17801	5.66216	2.19807	3.82671	1.20821	3.38043	2.35129	2.31331	0.0663139
FBgn0033100	3.75304	2.42741	3.95875	-0.670906	1.75289	2.15189	4.42394	0.67452	1.80686	2.30177	0.173906
FBgn0011570	4.49086	5.52516	6.10801	3.57403	2.7026	2.94817	0.916829	2.82256	3.15984	2.29974	0.0811315
FBgn0046214	5.02416	4.44401	4.18623	2.44127	0.898893	3.55503	2.58288	3.54511	0.631201	2.25307	0.119375
unassigned	5.02416	4.44401	4.18623	2.44127	0.898893	3.55503	2.58288	3.54511	0.631201	2.25307	0.119375
FBgn0038195	4.72451	5.12009	5.31706	3.34249	3.06758	2.06656	1.38202	2.05251	3.25051	2.22834	0.0552139
FBgn0037016	1.74412	1.3148	2.13334	-1.42607	0.445578	-0.462022	3.17019	0.86922	2.59536	2.21159	0.0853997
FBgn0028622	2.18873	4.31489	4.26662	2.24492	0.665383	1.27877	-0.0561936	3.64951	2.98785	2.19372	0.194466
FBgn0000047	2.76702	3.1893	3.47227	2.82457	-0.134361	0.201218	-0.0575517	3.32366	3.27106	2.17905	0.190716
FBgn0036648	1.79066	2.68309	2.77105	1.92841	0.613505	-1.77859	-0.137752	2.06958	4.54964	2.16049	0.251605
FBgn0265574	-0.951069	-0.248027	0.16459	-2.08193	-2.67484	-2.7487	1.13086	2.42682	2.91329	2.15699	0.0557773
FBgn0069973	5.96805	7.30829	7.16481	5.29785	4.36979	4.30298	0.670199	2.93849	2.86183	2.15684	0.10116
FBgn0052850	3.37754	4.74307	4.28808	1.85762	1.28653	2.81474	1.51992	3.45654	1.47334	2.14993	0.0812743
FBgn0034577	4.30387	5.88427	6.08987	3.43172	3.35848	3.03939	0.872147	2.52579	3.05049	2.14948	0.0819499
FBgn0038617	0.858072	1.59809	2.06904	0.582344	-1.53718	-0.947022	0.275728	3.13527	3.01606	2.14235	0.148773
FBgn0034138	10.1863	10.2737	10.2326	7.9092	7.26809	9.12657	2.27712	3.0056	1.10607	2.1296	0.0613539
FBgn0039300	7.19056	8.27802	8.72662	6.29154	5.56247	6.16764	0.899021	2.71556	2.55898	2.05785	0.0713313
FBgn0023129	3.72011	5.1969	5.09933	3.27969	2.42228	2.15049	0.440423	2.77462	2.94884	2.05463	0.126235
FBgn0264751	3.15691	1.69862	1.98882	1.43794	0.480678	-1.22098	1.71897	1.21794	3.20979	2.0489	0.075689
FBgn0039977	4.12019	2.56331	3.76466	0.601078	1.91725	1.79198	3.51911	0.646053	1.97267	2.04595	0.132663
FBgn0052280	4.21618	5.31119	3.83694	2.17248	0.989358	4.08049	2.04369	4.32183	-0.243548	2.04066	0.261623
FBgn0038535	6.71826	5.42602	5.62127	2.63845	4.09007	5.06166	4.07981	1.33594	0.559607	1.99179	0.203131
FBgn0264303	3.54267	4.69322	3.85121	-0.318345	2.82881	3.65679	3.86101	1.86441	0.194419	1.97328	0.203676
FBgn0053300	3.10107	2.85272	2.46395	0.812202	-0.135612	1.89279	2.28887	2.98834	0.571161	1.94946	0.113129
FBgn0030096	-1.01169	1.03146	0.314504	-1.55293	-1.76199	-2.18619	0.541234	2.79344	2.50069	1.94512	0.110623
FBgn0050050	-3.56423	-0.270401	-1.6797	-2.56743	-5.93005	-2.76936	-0.996798	5.65964	1.08966	1.9175	0.432189
FBgn0051637	-0.608436	1.81253	0.453816	-0.727346	-2.50487	-0.86173	0.11891	4.31741	1.31555	1.91729	0.26448
FBgn0051374	6.24101	5.47809	5.49382	3.4699	3.77181	4.22334	2.77112	1.70628	1.27048	1.91596	0.050084
FBgn0033187	6.24101	5.47809	5.49382	3.4699	3.77181	4.22334	2.77112	1.70628	1.27048	1.91596	0.050084
FBgn0027835	2.32256	2.8786	2.69997	1.37294	0.244355	0.56025	0.949615	2.63424	2.13972	1.90786	0.0623159
FBgn0032727	0.31482	0.981639	1.1645	-1.57458	0.240911	-1.91572	1.8894	0.740728	3.08022	1.90345	0.106216
FBgn0264302	5.55778	4.61774	5.37245	1.92668	3.47456	4.45246	3.6311	1.14318	0.919988	1.89809	0.160558
FBgn0027596	2.36798	3.09585	2.87768	-0.433929	1.47771	1.61133	2.80191	1.61813	1.26635	1.89547	0.0551255
FBgn0027094	0.709782	1.37513	1.18927	0.190477	-1.88911	-0.635034	0.519304	3.26424	1.82431	1.86928	0.142405
FBgn0034488	-2.21397	-0.144578	-0.219223	-2.33308	-2.52407	-3.31042	0.119109	2.37949	3.0912	1.86327	0.173083
FBgn0035199	-2.42858	2.10379	1.13596	-0.666418	-1.81124	-2.28266	-1.76217	3.91503	3.41862	1.85716	0.413882
FBgn0038206	-0.388306	0.971728	-2.78287	-4.15629	-2.81448	-0.736841	3.76799	3.78621	-2.04603	1.83606	0.444039
FBgn0032515	1.6892	2.31923	2.95171	0.802832	0.590771	0.131011	0.886372	1.72846	2.8207	1.81184	0.0836946
FBgn0037046	0.87673	1.42464	0.550292	0.551713	-2.101	-1.0232	0.325017	3.52564	1.57349	1.80805	0.19173
FBgn0035982	4.78532	5.36963	5.62774	3.83139	3.34813	3.20031	0.953926	2.0215	2.42744	1.80096	0.0546959
FBgn0264495	-0.0950362	0.595354	-0.976533	-4.93798	-2.10161	1.20093	4.84294	2.69697	-2.17746	1.78748	0.480151
FBgn0052499	1.04522	2.13755	2.53006	0.506317	0.673213	-0.826629	0.538901	1.46434	3.35669	1.78664	0.164002
FBgn0016726	8.59928	9.22618	10.1578	8.20055	6.52712	7.94317	0.398725	2.69906	2.21466	1.77082	0.12718
FBgn0038826	-1.7271	-0.697578	-0.936909	-1.50535	-3.27312	-3.8854	-0.221748	2.57555	2.94849	1.76743	0.219311
FBgn0036763	-0.680024	-0.0640645	-0.413628	-0.951418	-2.0456	-3.39948	0.271394	1.98153	2.98586	1.74626	0.158383
FBgn0011603	-1.98303	-1.14003	-2.2025	-4.60431	-2.78149	-3.15111	2.62128	1.64146	0.948611	1.73712	0.069937
FBgn0033027	8.2853	8.48482	8.74424	7.73334	5.91946	6.66299	0.551957	2.56536	2.08126	1.73286	0.103855
FBgn0011640	5.86179	6.18197	6.56239	5.09661	4.06256	4.31629	0.765189	2.11941	2.2461	1.71023	0.0689465
FBgn0004654	4.60706	5.08621	5.86125	1.3715	4.11094	5.00523	3.23555	0.975266	0.856014	1.68894	0.16085
FBgn0029176	3.26542	5.03083	4.66686	2.496	2.97931	2.45396	0.769421	2.05152	2.2129	1.67795	0.0667345
FBgn0030955	3.15322	5.14412	4.84089	2.84598	2.61466	2.72012	0.307245	2.52946	2.12076	1.65249	0.136631
FBgn0034368	1.05125	2.12643	1.23269	-1.64551	0.517196	0.587543	2.69676	1.60923	0.645145	1.65038	0.108374
FBgn0259979	4.4883	5.31909	5.10444	3.72365	3.43192	2.80902	0.764646	1.88717	2.29542	1.64908	0.0691264
FBgn0032797	6.39624	3.77049	3.76163	2.96006	2.93167	3.10778	3.43618	0.838827	0.653845	1.64295	0.208878
FBgn0040588	2.29263	3.52109	3.94476	2.96245	0.776439	1.11886	-0.669821	2.74465	2.8259	1.63357	0.291921
FBgn0036702	3.08528	1.89583	2.07533	0.801336	1.12946	0.247195	2.28395	0.766379	1.82813	1.62615	0.0686548
FBgn0011584	3.45642	5.05522	4.51613	0.450474	3.95937	3.74057	3.00594	1.09585	0.775554	1.62578	0.144644
FBgn0027052	-0.481185	2.32963	2.40146	0.761766	-1.20615	-0.168838	-1.24295	3.53577	2.5703	1.62104	0.382179
FBgn0283666	1.93688	3.562	3.17363	2.03846	1.32104	0.458295	-0.101574	2.24096	2.71534	1.61824	0.204206
FBgn0039296	0.304841	1.96123	1.80058	-0.374496	0.401493	-0.804566	0.679338	1.55974	2.60515	1.61474	0.10112
FBgn0025336	-2.23357	4.36763	3.12954	-0.486746	0.0755246	0.832552	-1.74682	4.2921	2.29699	1.61409	0.459459
FBgn0039113	-0.294563	0.898107	1.09108	-0.469741	-2.29531	-0.376377	0.175178	3.19341	1.46746	1.61202	0.206523
FBgn0034914	2.12986	2.67092	2.12009	-1.11251	1.59281	1.64389	3.24237	1.07811	0.4762	1.59889	0.197271
FBgn0053806	11.5256	12.109	12.7522	10.6768	10.5462	10.3745	0.84882	1.56274	2.37771	1.59642	0.0687438
FBgn0002772	9.41537	11.667	11.5772	8.79933	9.58461	9.57585	0.616041	2.0824	2.0014	1.56661	0.0811873
FBgn0036198	8.17267	7.38899	8.16464	6.29106	6.74125	6.07015	1.88161	0.647741	2.09449	1.54128	0.0759845
FBgn0032949	1.80665	1.15872	1.5537	-3.17817	2.30429	0.773664	4.98482	-1.14557	0.780039	1.53976	0.484538
FBgn0038632	-0.114186	3.34561	2.06942	1.21493	-0.432827	-0.0961241	-1.32912	3.77843	2.16554	1.53829	0.414846
FBgn0034854	0.758574	-0.596909	-1.45304	-1.7002	-2.33386	-1.85474	2.45878	1.73695	0.401708	1.53248	0.12603
FBgn0039566	-3.33539	-1.95106	-1.41004	-3.22419	-2.93721	-5.13036	-0.111196	0.98615	3.72032	1.53176	0.31096
FBgn0085468	4.83437	1.55691	1.83386	3.34781	-0.690662	1.01676	1.48656	2.24757	0.8171	1.51708	0.0668388
FBgn0031377	0.285107	-2.87674	-2.73354	-4.12427	-2.70532	-3.03861	4.40937	-0.171422	0.305079	1.51434	0.407014
FBgn0250823	3.90768	3.21568	3.21219	1.6566	2.04034	2.0994	2.25107	1.17535	1.11279	1.51307	0.0547663
FBgn0034911	-0.446929	0.0874288	-1.11243	-1.49868	-3.27679	-1.20894	1.05175	3.36422	0.096513	1.50416	0.261146
FBgn0030731	3.23397	4.44434	4.26103	2.7578	2.26659	2.41082	0.476163	2.17775	1.85021	1.50138	0.102362
unassigned	1.30593	3.3896	3.61328	0.611972	2.37417	0.859677	0.693956	1.01543	2.75361	1.48766	0.145595
FBgn0000711	1.30593	3.3896	3.61328	0.611972	2.37417	0.859677	0.693956	1.01543	2.75361	1.48766	0.145595
FBgn0032774	5.06404	4.50832	5.42293	2.93079	4.2097	3.40007	2.13326	0.298623	2.02286	1.48491	0.129624
FBgn0283509	4.26587	4.55462	3.61352	2.79198	2.09699	3.09526	1.47389	2.45764	0.518262	1.48326	0.11782
FBgn0032895	6.80537	5.71142	6.36675	4.8084	5.00581	4.64035	1.99697	0.705617	1.72641	1.47633	0.0641791
FBgn0032987	6.66832	6.89352	6.74126	5.54363	4.46112	5.94292	1.12469	2.4324	0.798346	1.45181	0.10071
FBgn0014930	4.47208	7.30887	6.67881	4.98537	4.31673	4.86028	-0.513295	2.99214	1.81853	1.43246	0.298898
FBgn0023213	2.44374	2.68441	2.21588	1.58672	0.630594	0.840942	0.857015	2.05381	1.37494	1.42859	0.0541066
FBgn0041789	3.71069	4.31508	4.05316	3.92975	1.72661	2.15333	-0.219054	2.58846	1.89983	1.42308	0.234116
FBgn0019830	2.88035	-0.237121	1.38997	-0.303894	0.487015	-0.418103	3.18424	-0.724136	1.80807	1.42273	0.339822
FBgn0035526	-1.71061	-0.861647	0.933907	-0.0397481	-3.40257	-2.44661	-1.67086	2.54092	3.38051	1.41686	0.460298
FBgn0011284	6.75134	7.18359	7.2838	6.46495	4.92312	5.62399	0.286397	2.26047	1.65981	1.40222	0.138442
FBgn0010423	6.9607	8.14693	8.4846	5.9531	7.04893	6.39367	1.0076	1.098	2.09093	1.39884	0.0563884
FBgn0033912	6.54148	7.54984	7.95775	6.15933	5.09564	6.63109	0.38215	2.45421	1.32666	1.38767	0.146442
FBgn0037912	-1.11372	-1.73672	-1.06423	-3.26634	-1.86451	-2.92265	2.15262	0.127795	1.85842	1.37961	0.160593
FBgn0037655	1.60645	2.42919	1.53621	1.94342	-1.50261	1.0417	-0.336971	3.9318	0.494512	1.36311	0.406352
FBgn0023167	4.47424	3.94036	4.72898	3.82207	2.54995	2.68977	0.65217	1.3904	2.0392	1.36059	0.0768587
FBgn0263260	4.77178	5.93318	5.84294	4.68248	4.20732	3.58314	0.0893037	1.72585	2.2598	1.35832	0.173008
FBgn0035933	4.7543	5.62671	5.12784	3.97927	3.39136	4.06479	0.775029	2.23535	1.06304	1.35781	0.0932843
FBgn0267698	-1.8309	-1.49553	-2.21241	-2.24674	-3.20714	-4.12966	0.415843	1.71161	1.91724	1.34823	0.103061
FBgn0032010	2.11793	3.17091	2.84919	1.4388	1.07598	1.58366	0.679129	2.09492	1.26553	1.34653	0.0817815
FBgn0000206	-3.46576	0.0523343	-1.33681	-2.74351	-2.73411	-3.28532	-0.722251	2.78645	1.94851	1.33757	0.333506
FBgn0022984	4.0634	3.98089	4.4494	3.23367	2.8264	2.47272	0.829725	1.15449	1.97668	1.3203	0.0607998
FBgn0034739	4.0634	3.98089	4.4494	3.23367	2.8264	2.47272	0.829725	1.15449	1.97668	1.3203	0.0607998
FBgn0034740	4.0634	3.98089	4.4494	3.23367	2.8264	2.47272	0.829725	1.15449	1.97668	1.3203	0.0607998
FBgn0034659	4.0634	3.98089	4.4494	3.23367	2.8264	2.47272	0.829725	1.15449	1.97668	1.3203	0.0607998
FBgn0026250	3.22359	4.46532	4.47388	4.62703	3.09842	0.478137	-1.40344	1.3669	3.99574	1.31973	0.486346
FBgn0003378	4.79156	2.68621	2.33069	2.99531	0.977684	1.88095	1.79625	1.70852	0.449742	1.31817	0.0938089
FBgn0039713	7.58243	7.8997	8.1214	6.04614	6.00132	7.60916	1.53629	1.89838	0.512246	1.31564	0.086775
FBgn0034722	-0.00896417	-1.53807	-0.717892	-1.83912	-2.14974	-2.21671	1.83016	0.611669	1.49882	1.31355	0.068856
FBgn0037421	7.12219	6.19413	7.27854	4.43383	6.14725	6.077	2.68836	0.0468865	1.20153	1.31226	0.228223
FBgn0031977	7.95385	8.44207	7.86458	7.23365	6.17058	6.92627	0.720202	2.27149	0.938306	1.31	0.114028
FBgn0024733	6.83412	7.74069	7.93974	6.55976	5.45243	6.5773	0.274363	2.28827	1.36244	1.30836	0.153558
FBgn0030876	4.59024	5.7109	5.02933	4.45892	3.55953	3.41475	0.131314	2.15136	1.61458	1.29908	0.164483
FBgn0039924	1.10473	1.69237	1.7169	0.615747	-0.144656	0.147319	0.488979	1.83703	1.56959	1.29853	0.0876636
FBgn0037653	1.50131	1.43869	1.01217	-1.73254	0.748894	1.0547	3.23385	0.689795	-0.0425271	1.2937	0.322392
FBgn0266599	8.59958	9.09336	9.1721	7.95468	7.54822	7.48652	0.644908	1.54514	1.68558	1.29188	0.0581819
FBgn0053098	4.89129	2.73179	3.74521	3.67283	1.95074	1.90903	1.21847	0.781058	1.83618	1.27857	0.052806
FBgn0040007	8.89444	8.78879	8.76851	7.3294	7.17705	8.12116	1.56504	1.61174	0.647358	1.27471	0.0556499
FBgn0032821	0.973905	1.92176	0.375699	0.405736	-0.233729	-0.721149	0.568169	2.15549	1.09685	1.2735	0.112136
FBgn0037351	4.50939	4.70815	5.33896	3.46349	2.3215	4.95864	1.0459	2.38666	0.380311	1.27096	0.164054
FBgn0040308	-1.40211	0.0617261	-2.50127	-1.27867	-2.43667	-3.8853	-0.123443	2.4984	1.38402	1.25299	0.240854
unassigned	8.90683	9.81235	9.88473	8.83202	8.11983	7.91437	0.0748049	1.69252	1.97036	1.2459	0.16956
FBgn0000046	8.90683	9.81235	9.88473	8.83202	8.11983	7.91437	0.0748049	1.69252	1.97036	1.2459	0.16956
FBgn0038834	8.01518	7.22304	8.11188	6.21558	5.87319	7.5826	1.7996	1.34985	0.52928	1.22624	0.0809598
FBgn0039331	5.10606	3.50052	3.47194	1.93647	3.30478	3.18318	3.16959	0.195739	0.288765	1.21803	0.338391
FBgn0039909	5.10606	3.50052	3.47194	1.93647	3.30478	3.18318	3.16959	0.195739	0.288765	1.21803	0.338391
FBgn0029092	-0.819815	0.821673	3.28169	-0.110616	-0.603564	0.369668	-0.709198	1.42524	2.91202	1.20935	0.368841
FBgn0040359	3.01695	3.85532	3.01935	2.11544	1.95456	2.20692	0.901513	1.90076	0.812437	1.2049	0.0745798
FBgn0034723	1.9274	0.636652	1.5297	-0.233844	0.524405	0.21878	2.16124	0.112247	1.31092	1.1948	0.182107
FBgn0030616	5.09607	5.98287	6.39542	5.34621	3.1167	5.44052	-0.250132	2.86617	0.954908	1.19032	0.319888
FBgn0267384	-0.783505	2.99562	1.73329	0.790818	0.118709	-0.530908	-1.57432	2.87691	2.2642	1.18893	0.483265
FBgn0033593	3.0813	4.57546	3.61854	3.48387	2.15604	2.07171	-0.402577	2.41942	1.54682	1.18789	0.290452
FBgn0033972	1.31953	1.14863	-0.111181	0.13801	-1.32849	0.0111742	1.18152	2.47712	-0.122355	1.17876	0.256814
FBgn0286781	1.7267	3.27893	3.35911	0.677583	2.53489	1.62165	1.04912	0.744039	1.73746	1.17687	0.0570439
FBgn0039443	0.496916	-11.5806	-11.0722	-3.50496	-10.9496	-11.2102	4.00187	-0.631065	0.138015	1.16961	0.500251
FBgn0039757	7.16209	8.73561	8.72513	7.52941	6.52267	7.07809	-0.367326	2.21294	1.64704	1.16422	0.275413
FBgn0017567	9.54899	7.73457	8.27768	7.39376	7.54019	7.14239	2.15523	0.194377	1.13528	1.16163	0.176657
FBgn0032836	3.6111	3.23508	3.5057	2.81586	2.25792	1.81859	0.795242	0.977163	1.68711	1.15317	0.0514144
FBgn0002780	3.00505	2.62959	2.99405	2.04339	1.94468	1.18187	0.961662	0.684914	1.81218	1.15292	0.0767191
FBgn0037270	3.24584	4.81849	4.8122	2.74243	3.35419	3.32769	0.503412	1.4643	1.48451	1.15074	0.0708315
FBgn0003274	12.4896	10.6935	11.8232	10.6569	10.3416	10.5601	1.83269	0.351859	1.26306	1.1492	0.116684
FBgn0031493	4.25197	3.91545	4.62143	3.07973	3.28889	2.98159	1.17224	0.626561	1.63984	1.14621	0.0594901
FBgn0000559	6.03356	6.49781	6.45544	5.54187	5.15122	4.87016	0.491689	1.34659	1.58528	1.14119	0.0752044
FBgn0037356	0.99751	-1.7743	0.18934	-0.480362	-0.556537	-2.96559	1.47787	-1.21777	3.15494	1.13835	0.465761
FBgn0033661	-3.4704	-1.94573	-3.77643	-4.36772	-4.01669	-4.2093	0.897319	2.07096	0.432867	1.13371	0.145545
FBgn0011274	-0.0864334	-0.0841901	-0.138378	-0.998989	-1.83443	-0.832378	0.912556	1.75024	0.694	1.11893	0.0737253
FBgn0028490	4.45917	4.43493	3.97135	3.2	2.75665	3.57045	1.25917	1.67829	0.400905	1.11279	0.0976952
FBgn0038819	2.28158	3.25312	3.87122	3.73936	0.51827	1.83609	-1.45778	2.73485	2.03513	1.10407	0.484221
FBgn0037312	5.36447	4.83174	4.95987	3.61186	3.86568	4.42504	1.75261	0.966057	0.534833	1.0845	0.0931961
FBgn0283437	5.39829	4.39989	3.63327	3.36826	3.70931	3.11604	2.03003	0.69058	0.517233	1.07928	0.152512
FBgn0053523	4.16818	3.81157	3.84366	2.46004	2.86599	3.26062	1.70814	0.945574	0.583043	1.07892	0.0828686
FBgn0000043	3.43179	4.07178	4.64191	3.2398	2.41123	3.27367	0.191992	1.66055	1.36825	1.0736	0.139182
FBgn0033961	10.904	9.20797	9.33274	7.79921	9.17554	9.25043	3.10477	0.0324266	0.0823149	1.07317	0.401556
FBgn0030293	0.167734	0.305939	1.17311	-0.0261157	-1.23712	-0.304847	0.193849	1.54306	1.47796	1.07162	0.134866
FBgn0005633	8.1307	7.52068	7.19322	7.46816	5.71244	6.45723	0.662538	1.80824	0.735985	1.06892	0.101965
FBgn0010263	6.96592	1.2475	1.3407	3.14513	0.808325	2.40144	3.8208	0.439172	-1.06074	1.06641	0.537022
FBgn0035612	1.07192	0.756402	0.721611	0.73307	-0.243074	-1.09597	0.338848	0.999476	1.81758	1.05197	0.133075
FBgn0016126	-0.926167	-0.0553196	0.396011	-1.84916	0.00204772	-1.88843	0.922992	-0.0573673	2.28444	1.05002	0.262052
FBgn0037757	2.30039	1.7852	1.58798	0.612642	1.25631	0.660508	1.68775	0.528885	0.927467	1.04803	0.0910585
FBgn0032856	3.61813	5.06305	5.30605	3.06455	2.57125	5.23608	0.553575	2.4918	0.0699774	1.03845	0.295617
FBgn0053895	12.2971	12.8284	13.4728	11.9581	11.7735	11.7754	0.339031	1.05485	1.69737	1.03042	0.119518
FBgn0030718	1.44167	2.2261	2.42846	1.48434	1.50769	0.0525647	-0.0426712	0.718418	2.37589	1.01721	0.290286
FBgn0035589	4.37872	3.85964	3.11873	2.86414	2.84905	2.5978	1.51458	1.01059	0.520938	1.01537	0.0713714
FBgn0010408	5.93552	7.27529	7.47896	6.41592	5.45769	5.77897	-0.480398	1.8176	1.69999	1.0124	0.308177
FBgn0000044	8.85941	9.83348	10.2022	8.43403	8.87605	8.56982	0.425385	0.957431	1.63237	1.00506	0.10251
FBgn0027091	-0.469952	-0.193923	-0.843677	-1.86723	-1.8641	-0.773942	1.39728	1.67018	-0.0697353	0.99924	0.205612
FBgn0032773	5.0418	5.41497	5.51653	4.83691	4.31243	3.84421	0.204891	1.10254	1.67232	0.99325	0.145592
FBgn0261792	1.04533	3.35304	3.12948	1.46638	1.5553	1.54546	-0.421042	1.79775	1.58402	0.986909	0.297349
FBgn0037874	8.22873	9.03247	9.11575	7.94862	7.51042	7.96075	0.280111	1.52206	1.155	0.985724	0.115881
FBgn0034718	4.28259	3.17411	3.31676	1.52035	3.77847	2.51902	2.76224	-0.604359	0.797737	0.985206	0.41918
FBgn0051183	-0.0119341	1.01225	1.51805	2.00042	0.641286	-3.05511	-2.01235	0.370962	4.57315	0.977254	0.66215
FBgn0035753	6.50481	7.12837	7.40099	6.22059	5.70803	6.17408	0.28422	1.42034	1.22691	0.977158	0.10841
FBgn0034511	4.46699	4.4578	4.89828	4.46104	3.31687	3.13157	0.00595342	1.14093	1.76671	0.971199	0.200149
FBgn0021895	4.13145	3.1392	3.52666	1.74134	2.95541	3.19052	2.39011	0.183792	0.33614	0.970013	0.305916
FBgn0001075	0.646046	0.834628	0.966688	0.191457	-0.698687	0.0643967	0.454589	1.53331	0.902291	0.963398	0.0912732
FBgn0004838	5.55253	6.16212	6.5083	5.60217	4.84912	4.89859	-0.0496442	1.31299	1.60971	0.957686	0.201705
FBgn0011828	-4.56075	-1.82165	-2.90561	-3.69268	-4.68562	-3.76458	-0.868065	2.86397	0.858973	0.951626	0.470602
FBgn0035624	2.95795	1.52421	1.40734	0.647085	1.08756	1.31326	2.31087	0.436647	0.094087	0.9472	0.302952
FBgn0026738	2.95217	3.25906	3.34062	2.73825	1.71181	2.2676	0.213924	1.54725	1.07302	0.94473	0.136516
FBgn0037126	0.197681	1.09149	0.0146326	-0.745915	-0.352734	-0.414548	0.943596	1.44423	0.42918	0.939001	0.085132
FBgn0032022	8.95472	8.63982	8.67798	7.47645	8.08908	7.89591	1.47827	0.550741	0.78207	0.937027	0.0782444
FBgn0030752	2.88846	3.09173	3.38219	1.22278	2.48374	2.85666	1.66569	0.607992	0.525526	0.933069	0.126146
FBgn0031563	5.38073	5.61894	5.97672	4.75708	4.24232	5.18056	0.623651	1.37662	0.796166	0.932147	0.0548325
FBgn0033307	5.44046	5.95606	5.65148	5.11037	4.86055	4.28467	0.33009	1.09552	1.36681	0.930805	0.0955355
FBgn0037094	-2.19486	-0.613732	-2.12899	-3.35632	-2.99565	-1.34897	1.16146	2.38192	-0.780015	0.921121	0.422452
FBgn0032341	0.65837	1.4727	0.297609	0.472131	-0.458206	-0.346189	0.186239	1.9309	0.643798	0.920314	0.220106
FBgn0260972	1.11881	0.916453	2.1789	0.733238	0.412753	0.309712	0.385574	0.5037	1.86919	0.919489	0.193168
FBgn0031497	3.33292	3.86394	3.71507	3.66374	1.99394	2.51112	-0.330821	1.87	1.20396	0.914377	0.295649
FBgn0035490	3.12531	2.63511	3.04793	2.12033	1.12123	2.82384	1.00498	1.51389	0.224086	0.914317	0.135028
FBgn0038373	-1.0607	-0.0410697	-0.541662	-0.161609	-0.895031	-3.31548	-0.899095	0.853961	2.77382	0.909562	0.481496
FBgn0034087	-11.199	-11.5806	-1.36417	-4.7068	-10.9496	-11.2102	-6.49221	-0.631065	9.84601	0.907576	0.866902
FBgn0260439	0.766769	2.38879	2.36768	0.627254	1.58732	0.611281	0.139514	0.80147	1.7564	0.899127	0.195447
FBgn0053882	13.2844	13.4366	14.2649	12.989	12.1482	13.1518	0.295444	1.28846	1.11318	0.899029	0.0989553
FBgn0029851	3.57269	4.0351	3.91392	3.18532	3.0255	2.6149	0.38737	1.0096	1.29902	0.898661	0.0790886
FBgn0029785	5.75083	6.75882	7.27487	5.87167	5.04474	6.17372	-0.120838	1.71407	1.10115	0.898129	0.237776
FBgn0051038	-1.62258	0.0954077	-0.734998	-2.87644	-0.126158	-1.95336	1.25387	0.221566	1.21837	0.897933	0.117478
FBgn0015737	-3.5553	-1.19732	-1.83427	-3.75586	-2.55839	-2.93448	0.200556	1.36107	1.10021	0.88728	0.127599
FBgn0086361	-0.0325042	0.362593	0.583231	-1.54371	0.261216	-0.462022	1.51121	0.101376	1.04525	0.885946	0.166152
FBgn0011760	5.89947	6.61972	6.84233	5.61103	5.48981	5.6164	0.288443	1.12991	1.22593	0.881428	0.0976982
FBgn0026141	5.89947	6.61972	6.84233	5.61103	5.48981	5.6164	0.288443	1.12991	1.22593	0.881428	0.0976982
unassigned	5.89947	6.61972	6.84233	5.61103	5.48981	5.6164	0.288443	1.12991	1.22593	0.881428	0.0976982
FBgn0010409	6.51042	7.06547	7.58909	7.09105	4.57034	6.87458	-0.580633	2.49513	0.714506	0.876335	0.429286
FBgn0038145	7.21487	7.79547	7.88852	6.74837	6.9025	6.62549	0.466499	0.892969	1.26304	0.874169	0.0628431
FBgn0031534	0.71967	1.72669	0.973369	0.753886	0.0278808	0.0272991	-0.0342155	1.69881	0.94607	0.870221	0.224968
FBgn0015834	3.96157	4.61639	5.10763	4.72196	3.54981	2.81397	-0.760384	1.06658	2.29367	0.866622	0.431716
FBgn0002773	13.9928	14.4696	14.777	13.7681	13.4689	13.4037	0.224677	1.00069	1.37326	0.866209	0.124655
FBgn0034180	-5.52361	-3.91323	-3.51372	-4.38756	-5.6415	-5.50953	-1.13605	1.72827	1.99581	0.862675	0.480127
FBgn0263594	5.72641	5.38759	5.48823	4.4942	4.40466	5.11775	1.2322	0.982934	0.370481	0.861873	0.0780466
FBgn0037660	2.67651	1.33061	2.24698	1.21722	1.03819	1.42165	1.4593	0.292427	0.825336	0.85902	0.125728
FBgn0000100	9.04148	8.56891	9.33821	7.89541	8.19361	8.28554	1.14608	0.375297	1.05268	0.858016	0.071617
FBgn0283469	5.84396	5.11139	5.17605	4.37797	4.4523	4.72786	1.46599	0.659093	0.44819	0.857758	0.109654
FBgn0052407	8.12358	7.89677	7.38952	8.01985	7.75073	5.0795	0.10373	0.146036	2.31002	0.853261	0.36214
FBgn0036870	0.193746	0.138135	-0.794771	0.170332	-1.68722	-1.49782	0.0234148	1.82535	0.703045	0.850604	0.246863
FBgn0001229	7.20029	6.58578	7.00108	5.8452	6.15002	6.26652	1.35509	0.435762	0.734558	0.841803	0.0897395
FBgn0017579	7.72657	8.19412	8.77019	7.4076	6.7839	7.97925	0.318968	1.41022	0.790948	0.840045	0.117136
FBgn0039532	4.92632	6.01162	6.00919	4.98511	4.65127	4.79246	-0.0587831	1.36035	1.21673	0.83943	0.203777
FBgn0038108	2.66257	-4.36504	-3.98483	-1.69359	-3.51766	-2.98997	4.35616	-0.847383	-0.994855	0.837974	0.680865
FBgn0011586	3.47439	4.7177	4.53171	3.28811	3.21523	3.70743	0.18628	1.50246	0.82428	0.837675	0.158323
FBgn0039857	6.29247	4.18202	4.37024	5.0866	4.25063	3.02066	1.20587	-0.0686123	1.34958	0.828944	0.207249
FBgn0035089	7.068	7.01913	7.13288	6.36573	6.56479	5.84947	0.70227	0.454344	1.28341	0.81334	0.0803977
FBgn0051676	7.44639	6.41911	6.75836	6.06756	6.12087	6.00501	1.37883	0.298235	0.753347	0.810137	0.122597
FBgn0034743	8.01007	8.57186	8.79451	7.9573	7.34036	7.6494	0.0527695	1.2315	1.14511	0.809792	0.166335
FBgn0013325	6.75658	7.82019	8.13385	7.15397	6.29704	6.87262	-0.397389	1.52315	1.26123	0.795664	0.316769
FBgn0037443	0.602046	1.48346	1.61847	0.434773	-0.173033	1.05641	0.167273	1.6565	0.562059	0.795277	0.216121
FBgn0003377	5.66391	4.84063	2.03509	3.96012	2.76128	3.43323	1.70379	2.07935	-1.39815	0.794995	0.545566
FBgn0259700	2.81556	2.62459	2.52174	1.42724	1.93822	2.23017	1.38832	0.686365	0.291573	0.788754	0.133107
FBgn0283478	3.56902	3.95811	3.7186	3.08907	2.81227	2.98649	0.479953	1.14583	0.732102	0.785963	0.0559217
FBgn0026441	-0.15364	0.0210146	-1.25832	-0.727346	-2.23974	-0.762517	0.573706	2.26075	-0.495806	0.779551	0.433757
FBgn0032444	5.2237	2.2475	2.04597	2.48987	2.31556	2.39576	2.73383	-0.0680599	-0.349792	0.771992	0.514998
FBgn0004779	3.05748	4.50192	3.95521	3.87472	2.76568	2.56894	-0.817242	1.73623	1.38626	0.768419	0.437782
FBgn0043806	4.95489	4.47155	5.17076	4.07078	4.17943	4.04792	0.884117	0.292127	1.12284	0.76636	0.0900198
FBgn0040907	3.52493	3.33898	3.61007	3.2464	1.99502	2.94336	0.278534	1.34397	0.666716	0.763072	0.13383
FBgn0053995	1.81478	2.51992	2.33168	1.32108	1.95088	1.11469	0.493703	0.569033	1.21699	0.759908	0.0804126
FBgn0013675	1.95616	0.824377	1.8433	0.994188	1.83314	-0.467339	0.961973	-1.00876	2.31064	0.754616	0.515649
FBgn0034181	-1.11507	0.110451	-0.856511	-0.254593	-2.19665	-1.65883	-0.860475	2.3071	0.802323	0.749648	0.498629
FBgn0037358	3.44836	4.02462	4.35036	1.72849	4.02505	3.82661	1.71986	-0.000424742	0.523744	0.747728	0.279635
FBgn0034579	5.85626	4.57206	5.50907	4.7501	3.96916	4.98284	1.10616	0.6029	0.526232	0.745097	0.0547407
FBgn0016983	-0.46773	0.132574	-0.238826	-0.700901	0.174314	-2.28058	0.233171	-0.04174	2.04175	0.744394	0.372726
FBgn0027359	4.99844	4.96195	4.58645	4.40272	3.3008	4.63174	0.595723	1.66115	-0.0452852	0.737196	0.276698
FBgn0038343	1.33805	1.97159	2.06104	1.21938	0.452009	1.49327	0.11867	1.51958	0.567763	0.735337	0.216952
FBgn0032833	8.70421	5.76119	6.79326	5.30647	6.73029	7.04764	3.39774	-0.969099	-0.254379	0.724754	0.645631
FBgn0036364	5.69825	5.53745	6.31213	5.34511	5.0943	4.97333	0.353139	0.443153	1.3388	0.711696	0.152075
FBgn0036341	6.14076	5.22329	5.40166	3.65178	5.27708	5.71764	2.48898	-0.0537902	-0.315981	0.706402	0.512449
FBgn0031021	10.86	8.217	9.28453	8.96376	9.04423	8.23622	1.89628	-0.82723	1.04831	0.705786	0.472919
FBgn0015791	0.421978	0.794454	1.21555	0.47334	-1.41345	1.26844	-0.0513621	2.20791	-0.0528965	0.701217	0.450219
FBgn0022959	7.88798	7.36553	7.4851	6.9618	6.54539	7.13398	0.926183	0.820142	0.351114	0.699146	0.0583348
FBgn0015268	0.880902	3.29371	2.70579	2.18058	1.74552	0.882952	-1.29968	1.5482	1.82284	0.690453	0.560641
FBgn0286070	-2.66818	0.0110062	-0.55356	-0.926409	-1.56811	-2.77274	-1.74177	1.57911	2.21918	0.685507	0.632743
FBgn0030724	2.91124	2.98068	2.71184	2.13343	2.02564	2.39082	0.777806	0.95504	0.321018	0.684621	0.0683876
FBgn0035294	2.49034	-1.06235	2.04025	0.958623	0.218383	0.275691	1.53172	-1.28074	1.76456	0.671848	0.563284
FBgn0022702	-2.78552	-0.639183	-1.41011	-1.91194	-2.15582	-2.77313	-0.873577	1.51664	1.36302	0.668692	0.477899
FBgn0024957	-1.98882	0.0895573	-0.993943	-0.42152	-1.89843	-2.57339	-1.5673	1.98798	1.57944	0.666709	0.612987
FBgn0024958	-1.98882	0.0895573	-0.993943	-0.42152	-1.89843	-2.57339	-1.5673	1.98798	1.57944	0.666709	0.612987
FBgn0040529	11.6546	10.355	10.9321	9.96693	10.3131	10.6719	1.68769	0.0419191	0.260171	0.663261	0.327456
FBgn0005533	7.54042	9.13366	9.31584	8.24244	7.93505	7.84943	-0.702021	1.19861	1.46641	0.65433	0.438905
FBgn0004867	5.45004	6.22504	6.23298	5.08097	5.29156	5.58433	0.369067	0.933479	0.648646	0.650397	0.0574069
FBgn0036717	-0.0678468	0.152957	-0.277231	-2.13231	0.108674	-0.119552	2.06446	0.0442824	-0.157679	0.650355	0.456071
FBgn0036505	3.03101	2.76571	3.42371	3.34753	2.55219	1.39684	-0.316528	0.213522	2.02686	0.641286	0.461463
FBgn0035578	8.18079	8.3711	8.79173	8.14843	7.56457	7.70757	0.0323592	0.806526	1.08416	0.641016	0.178576
FBgn0052039	7.85388	7.31316	6.96044	6.45266	6.34582	7.42141	1.40122	0.967335	-0.460968	0.635863	0.375649
FBgn0261596	6.08213	7.1846	7.41745	5.91668	5.98715	6.87679	0.16545	1.19745	0.540663	0.634522	0.170065
FBgn0036745	4.18093	4.64822	4.50464	3.10248	4.39466	3.93761	1.07845	0.253554	0.567033	0.633012	0.119022
FBgn0021768	3.74487	4.74937	3.98817	3.92104	3.36518	3.30221	-0.176168	1.38419	0.685966	0.631329	0.296721
FBgn0033631	6.77568	6.34476	6.67968	5.70947	6.22397	5.98164	1.06621	0.120791	0.698044	0.628347	0.149808
FBgn0037230	2.20072	2.0138	2.64374	1.49499	1.98964	1.49268	0.70573	0.0241527	1.15106	0.62698	0.195821
FBgn0026189	-1.8642	-0.843572	-1.67251	-3.48698	-2.82854	0.0553373	1.62278	1.98497	-1.72784	0.626636	0.648949
unassigned	-1.8642	-0.843572	-1.67251	-3.48698	-2.82854	0.0553373	1.62278	1.98497	-1.72784	0.626636	0.648949
FBgn0037756	5.17742	5.00315	4.371	3.8538	4.62299	4.21759	1.32362	0.380167	0.153402	0.619063	0.226177
FBgn0034860	6.12301	6.45885	6.55208	5.17264	5.90617	6.19916	0.950371	0.552685	0.352918	0.618658	0.0719724
FBgn0033317	5.09621	4.98252	4.99247	4.6368	3.93538	4.64919	0.459415	1.04715	0.343283	0.616615	0.105453
FBgn0266420	5.77537	4.56826	5.01029	4.01383	4.02641	5.4684	1.76154	0.541849	-0.458112	0.615093	0.439005
FBgn0000416	6.87086	7.15534	6.85726	7.00357	5.5094	6.52784	-0.132713	1.64594	0.329419	0.614216	0.368191
FBgn0016693	2.59538	4.4573	3.99438	3.07697	3.37968	2.76424	-0.481592	1.07762	1.23014	0.608721	0.381558
FBgn0034251	7.01035	5.27909	5.62207	5.64773	5.43494	5.00775	1.36262	-0.155856	0.614319	0.607027	0.300372
FBgn0031771	7.01035	5.27909	5.62207	5.64773	5.43494	5.00775	1.36262	-0.155856	0.614319	0.607027	0.300372
FBgn0036365	3.05087	3.57122	3.01758	2.6734	2.54562	2.62242	0.377473	1.02561	0.395159	0.599413	0.106615
FBgn0052536	-0.122591	1.23238	0.38543	-0.249046	-0.0415445	0.026949	0.126455	1.27393	0.358481	0.586288	0.236155
FBgn0261119	1.61367	3.36087	2.98674	2.67818	1.36474	2.15973	-1.06451	1.99613	0.827005	0.586209	0.578462
FBgn0028544	8.51286	9.33941	9.28285	9.01556	8.21727	8.15593	-0.502692	1.12214	1.12692	0.582125	0.395482
FBgn0285952	9.16947	9.79649	9.61889	9.24865	8.74437	8.87504	-0.0791733	1.05212	0.74385	0.572265	0.232195
FBgn0058045	5.03465	6.25378	6.1692	5.09949	5.14841	5.50955	-0.0648366	1.10536	0.659646	0.566724	0.238402
FBgn0015296	-2.10426	-1.36297	-0.8352	-2.19569	-2.76508	-1.03568	0.091437	1.40211	0.200475	0.564675	0.310906
FBgn0039576	10.4431	9.88817	8.66624	9.03796	9.19337	9.09103	1.40511	0.694801	-0.424787	0.558374	0.404492
FBgn0030733	10.4431	9.88817	8.66624	9.03796	9.19337	9.09103	1.40511	0.694801	-0.424787	0.558374	0.404492
FBgn0031830	11.8835	9.66493	11.0623	10.4876	10.6056	9.87347	1.39588	-0.940646	1.18879	0.548007	0.539393
FBgn0034797	2.51702	2.79562	2.65533	1.77203	2.048	2.53109	0.744982	0.747616	0.124245	0.538948	0.121604
FBgn0039219	1.95133	2.95664	2.30767	1.64905	1.90155	2.05045	0.302287	1.05509	0.257215	0.538197	0.173064
FBgn0036624	1.71141	1.08248	0.184673	-0.811762	1.34558	0.86726	2.52317	-0.263098	-0.682587	0.525828	0.653318
FBgn0038981	1.88992	1.33587	2.15507	1.95322	1.57149	0.307868	-0.0632983	-0.235623	1.8472	0.516092	0.520246
FBgn0030317	2.86937	4.00401	2.9718	3.11651	2.72945	2.45374	-0.247143	1.27456	0.518058	0.51516	0.361674
FBgn0031066	12.7841	10.6072	11.5388	11.2413	11.1543	11.0077	1.54279	-0.547159	0.53108	0.508902	0.48781
FBgn0036099	4.67422	5.37128	3.57661	3.89572	4.53636	3.68678	0.778502	0.834916	-0.110172	0.501082	0.243238
FBgn0035853	4.74038	5.08999	5.11649	4.84222	4.06208	4.55761	-0.10184	1.02791	0.558874	0.494982	0.270007
FBgn0002593	9.96964	10.3592	11.0506	10.2126	9.91662	9.77357	-0.24291	0.442619	1.27701	0.49224	0.379125
FBgn0037342	1.59101	1.36873	1.95775	-0.382734	1.75289	2.07386	1.97375	-0.384157	-0.116109	0.49116	0.577628
FBgn0001233	6.7605	7.16704	7.00351	6.47189	6.71035	6.31405	0.288612	0.456694	0.689456	0.478254	0.0542847
FBgn0036881	2.46734	3.15135	2.66362	2.65888	2.56308	1.65284	-0.191539	0.588266	1.01078	0.469168	0.314289
FBgn0033378	3.71177	3.53929	4.1934	3.97104	2.82097	3.25001	-0.259261	0.718321	0.943389	0.467483	0.332889
FBgn0085201	8.24486	7.29687	8.01006	6.32307	7.59534	8.23267	1.92179	-0.298478	-0.222602	0.466903	0.586877
FBgn0037718	1.80308	2.40107	2.59951	1.33901	2.30135	1.76557	0.464066	0.0997249	0.833938	0.465909	0.159011
FBgn0015582	-11.199	-11.5806	-1.81121	-12.5622	-10.9496	-2.46396	1.36321	-0.631065	0.652745	0.461632	0.511829
FBgn0034936	4.31402	2.57422	2.69569	3.40073	1.95471	2.84552	0.913291	0.619511	-0.149827	0.460992	0.28306
FBgn0015379	7.12219	6.19562	6.8811	6.20273	6.24201	6.37937	0.919454	-0.0463909	0.501733	0.458266	0.242953
FBgn0037913	11.5898	12.6084	12.5209	12.0943	11.5707	11.6905	-0.504565	1.03764	0.830427	0.4545	0.446237
FBgn0032899	8.86318	8.35281	8.726	8.14436	8.15515	8.29162	0.718819	0.197666	0.434378	0.450288	0.0960779
FBgn0035793	0.0410538	0.273365	-0.971956	-0.721004	-0.668571	-0.551329	0.762057	0.941936	-0.420628	0.427788	0.422277
FBgn0023179	2.94944	1.20854	2.42383	2.11638	1.64304	1.56119	0.83306	-0.434502	0.862643	0.420401	0.429128
FBgn0003447	-0.118422	2.33536	1.7126	0.791356	1.77346	0.104795	-0.909778	0.561903	1.6078	0.419976	0.623278
FBgn0011016	4.73535	5.47789	5.91147	5.05343	5.17611	4.64235	-0.318082	0.30178	1.26912	0.417607	0.461309
FBgn0262734	6.54053	6.29731	6.40685	6.46009	5.74176	5.83455	0.0804401	0.55555	0.572306	0.402765	0.129781
FBgn0032061	7.44033	8.10751	8.17763	7.73719	7.32777	7.46164	-0.296864	0.77974	0.715988	0.399622	0.370437
FBgn0000261	7.44033	8.10751	8.17763	7.73719	7.32777	7.46164	-0.296864	0.77974	0.715988	0.399622	0.370437
FBgn0032916	-11.199	-11.5806	-0.379586	-12.5622	-0.575351	-11.2102	1.36321	-11.0053	10.8306	0.396182	0.955731
FBgn0001225	8.43708	7.96028	7.87732	8.02616	7.58265	7.47801	0.410923	0.377635	0.399313	0.395957	0.000606371
FBgn0003607	6.94701	5.76688	6.64527	6.38258	5.93347	5.8846	0.564431	-0.166585	0.760662	0.386169	0.304525
FBgn0032538	7.47658	7.81309	7.59072	7.68544	6.87174	7.16667	-0.208859	0.941352	0.424054	0.385516	0.366099
FBgn0086677	0.995588	3.11895	3.48458	2.09403	2.10164	2.28235	-1.09844	1.01731	1.20223	0.373698	0.662904
FBgn0032495	3.27682	4.29909	4.00312	3.65059	3.65127	3.20072	-0.373776	0.647815	0.8024	0.358813	0.433426
FBgn0030251	2.87839	3.22502	3.01761	3.0232	2.55025	2.47324	-0.144808	0.674778	0.544373	0.358114	0.294341
FBgn0031692	10.624	12.2742	12.6341	11.2682	11.5586	11.6318	-0.644217	0.715647	1.00226	0.357897	0.553985
FBgn0035422	8.33848	8.34723	8.98114	8.0974	7.93784	8.5692	0.241082	0.409387	0.411946	0.354138	0.024549
unassigned	8.33848	8.34723	8.98114	8.0974	7.93784	8.5692	0.241082	0.409387	0.411946	0.354138	0.024549
FBgn0086656	7.37455	7.17254	6.78661	6.97585	6.64937	6.68407	0.398692	0.523165	0.102536	0.341464	0.111576
FBgn0037728	4.65846	5.77598	5.64589	5.45281	4.83402	4.77884	-0.79435	0.941959	0.867056	0.338222	0.611185
FBgn0030703	5.49761	5.23071	5.30201	3.48878	5.57388	5.96273	2.00883	-0.343169	-0.660718	0.334982	0.729175
FBgn0005585	7.71121	7.80595	7.4771	7.02905	7.29769	7.6757	0.682157	0.508259	-0.198603	0.330604	0.344495
FBgn0003373	5.44118	3.05985	1.82627	4.18404	2.46213	2.70984	1.25714	0.597719	-0.88356	0.323766	0.659874
FBgn0003034	3.20056	1.1889	4.76504	2.93262	0.841257	4.41381	0.267944	0.34764	0.351227	0.322271	0.00703957
FBgn0004657	2.9059	3.62694	3.57837	2.58882	3.21673	3.35177	0.317088	0.41021	0.226597	0.317965	0.0266833
FBgn0039031	-0.446537	-0.162981	-1.03487	-0.618021	-0.572551	-1.40425	0.171484	0.409571	0.369382	0.316812	0.0499401
FBgn0047038	10.1428	8.82782	8.58882	9.33479	8.31884	8.96594	0.80798	0.508984	-0.377123	0.313281	0.471495
FBgn0016715	0.703554	1.36766	1.12987	1.12114	0.837163	0.303577	-0.417591	0.530501	0.826294	0.313068	0.491819
FBgn0024989	5.99874	5.1124	5.5261	5.44402	4.82671	5.45089	0.554725	0.285693	0.075216	0.305211	0.158868
FBgn0022023	2.36975	3.55466	3.5827	3.69386	2.91048	2.00756	-1.32412	0.644172	1.57514	0.298399	0.760302
FBgn0285926	1.15317	0.28881	1.83804	1.45782	0.533687	0.430783	-0.304649	-0.244877	1.40725	0.285909	0.660938
FBgn0004687	7.06818	9.67383	8.62931	8.74904	7.78718	7.98198	-1.68087	1.88665	0.647328	0.284369	0.811171
FBgn0039155	2.78924	2.63194	2.78335	2.30514	2.33387	2.73353	0.484103	0.298067	0.0498228	0.277331	0.158291
FBgn0036825	5.02857	6.08607	6.6805	6.56143	5.09238	5.31677	-1.53286	0.993688	1.36373	0.274851	0.791173
FBgn0053140	5.02857	6.08607	6.6805	6.56143	5.09238	5.31677	-1.53286	0.993688	1.36373	0.274851	0.791173
FBgn0038606	-1.1659	-1.45325	-1.21411	-0.362706	-3.99772	-0.256508	-0.803198	2.54447	-0.957605	0.261224	0.840397
FBgn0023388	4.44228	4.86293	4.6484	4.69134	4.49955	3.98081	-0.249054	0.363382	0.66759	0.260639	0.435589
FBgn0035600	10.6029	9.11207	9.3167	8.46268	10.0037	9.79089	2.14023	-0.891675	-0.47419	0.25812	0.811084
FBgn0036314	-0.0280733	1.17054	1.77458	-0.388821	1.51688	1.02215	0.360748	-0.346337	0.752423	0.255611	0.509956
FBgn0022361	-0.229488	-0.124722	-1.03181	0.0670234	-1.04336	-1.16699	-0.296512	0.918642	0.135181	0.252437	0.55143
FBgn0261608	1.52782	4.33691	4.16741	3.45272	2.03826	3.80433	-1.9249	2.29865	0.363085	0.245613	0.859138
FBgn0003134	3.52896	3.62384	3.39436	2.26648	3.65765	3.88646	1.26248	-0.0338109	-0.492103	0.245523	0.686255
FBgn0261399	3.52896	3.62384	3.39436	2.26648	3.65765	3.88646	1.26248	-0.0338109	-0.492103	0.245523	0.686255
FBgn0031037	6.35949	6.69498	7.0478	6.31443	6.83821	6.2431	0.0450575	-0.143224	0.804705	0.235513	0.501681
FBgn0004926	4.93818	5.41769	5.76494	4.64621	5.1359	5.64058	0.291973	0.281784	0.124361	0.232706	0.050288
FBgn0027356	7.24562	7.09592	7.10898	6.61175	7.12657	7.01689	0.633867	-0.0306527	0.09209	0.231768	0.373986
FBgn0036135	-0.776671	1.17804	1.0988	0.354475	0.179632	0.284194	-1.13115	0.998409	0.814606	0.22729	0.770399
FBgn0000318	8.66825	9.12056	9.12183	8.83333	8.53246	8.90582	-0.165084	0.588103	0.216009	0.213009	0.430558
FBgn0001313	2.26552	0.469314	1.08727	2.00002	-0.447519	1.63112	0.265495	0.916832	-0.543856	0.212824	0.664452
FBgn0000283	-1.40827	-0.552703	0.0270164	-1.4417	-0.988564	-0.141556	0.0334311	0.435861	0.168572	0.212621	0.213966
FBgn0036847	6.39402	6.18202	6.23739	5.80183	6.17949	6.19686	0.592187	0.00252948	0.0405319	0.21175	0.382118
FBgn0036213	6.51928	7.00917	7.28573	7.03815	6.52555	6.65699	-0.518872	0.48362	0.628745	0.197831	0.638498
FBgn0085451	-1.83526	-1.12206	-1.17967	0.178094	-3.5387	-1.3548	-2.01335	2.41665	0.17513	0.192808	0.893993
FBgn0085320	2.4829	2.00498	1.40369	1.44508	1.90688	1.98862	1.03783	0.0980983	-0.584934	0.183663	0.733873
FBgn0053105	-0.680332	1.31797	1.37804	-0.71841	1.32378	0.86726	0.0380786	-0.00580182	0.510777	0.181018	0.387904
FBgn0069242	-0.680332	1.31797	1.37804	-0.71841	1.32378	0.86726	0.0380786	-0.00580182	0.510777	0.181018	0.387904
FBgn0086710	7.13659	7.98133	8.098	7.7665	7.41668	7.5272	-0.629912	0.56465	0.570802	0.168513	0.713991
FBgn0259226	1.77218	1.99693	1.52634	-0.1961	2.56751	2.41983	1.96828	-0.570578	-0.893488	0.168072	0.869786
FBgn0037313	4.69436	4.34037	3.02132	2.98452	4.1922	4.39596	1.70984	0.148161	-1.37464	0.161121	0.873086
FBgn0034067	0.199728	-11.5806	-11.0722	-0.773206	-10.9496	-11.2102	0.972934	-0.631065	0.138015	0.159961	0.762761
FBgn0030245	1.24776	1.63274	1.03394	0.707849	1.65159	1.07595	0.539912	-0.0188486	-0.0420162	0.159683	0.489588
FBgn0015778	5.65865	5.21082	5.53533	5.43107	5.18161	5.31456	0.227576	0.0292116	0.220769	0.159185	0.134073
FBgn0016978	1.68556	2.2722	2.20916	1.73175	-0.263693	4.22486	-0.0461948	2.53589	-2.0157	0.157999	0.915529
FBgn0036516	2.03104	2.99384	2.48158	2.17671	2.53872	2.32745	-0.145679	0.455122	0.154132	0.154525	0.466959
FBgn0286508	2.24948	3.52594	3.60031	3.30433	2.78673	2.83095	-1.05485	0.739202	0.769359	0.151237	0.825407
FBgn0027066	2.35848	2.45452	2.28835	1.19386	2.16312	3.29343	1.16462	0.291397	-1.00508	0.150311	0.833719
FBgn0044511	3.52489	4.15232	4.21738	4.24551	4.19575	3.0184	-0.720624	-0.0434352	1.19897	0.144972	0.820586
FBgn0038110	-11.199	-11.5806	-0.370116	-12.5622	0.190511	-11.2102	1.36321	-11.7711	10.8401	0.144051	0.984464
FBgn0031684	10.7602	7.97674	8.64233	9.12768	8.88801	8.94997	1.6325	-0.911271	-0.307631	0.137867	0.873972
FBgn0030484	4.06998	4.21539	4.42305	3.71849	4.53882	4.04692	0.351487	-0.323428	0.376131	0.13473	0.616165
FBgn0261565	2.28316	2.05317	2.47722	2.50912	1.53882	2.36727	-0.225961	0.514352	0.109944	0.132779	0.598258
FBgn0259923	0.142807	-1.73072	0.408647	0.706707	-1.03242	-1.24677	-0.5639	-0.698298	1.65541	0.131072	0.879441
FBgn0026721	0.494162	1.05006	1.33936	-1.44589	1.67578	2.28249	1.94005	-0.625723	-0.943137	0.123729	0.904586
FBgn0035390	-1.24381	1.86348	1.54745	0.670341	0.0542204	1.07494	-1.91415	1.80926	0.472511	0.122542	0.920683
FBgn0021967	11.1074	8.27166	9.27865	9.57207	9.53353	9.20774	1.5353	-1.26187	0.070906	0.114779	0.900028
FBgn0031310	-11.199	-11.5806	0.470763	-0.490799	-10.9496	-11.2102	-10.7082	-0.631065	11.6809	0.113888	0.987562
FBgn0034066	3.74251	3.47054	2.65542	1.929	3.35174	4.24821	1.81351	0.118806	-1.59279	0.113175	0.918884
FBgn0262601	1.93513	2.62962	3.2705	2.98769	2.53292	1.98562	-1.05257	0.0967033	1.28488	0.109672	0.885828
FBgn0052831	1.92588	2.20259	2.14865	1.8881	2.11552	1.96146	0.037783	0.0870766	0.187189	0.104016	0.141598
FBgn0036134	-2.02222	-1.2465	-1.88886	0.0623013	-2.37719	-3.13686	-2.08452	1.13069	1.24799	0.0980554	0.936623
FBgn0026373	-3.8716	2.20567	3.54496	1.5224	-0.590719	0.659379	-5.394	2.79639	2.88558	0.0959888	0.975282
FBgn0015298	0.281424	1.36238	1.91668	1.48417	0.761018	1.05183	-1.20275	0.60136	0.864848	0.0878199	0.904861
FBgn0051869	2.95226	3.01994	3.11967	3.2401	2.71815	2.89701	-0.287834	0.301788	0.222661	0.0788716	0.711038
FBgn0032783	2.31684	3.62959	3.302	2.23274	3.37335	3.41066	0.0841004	0.256246	-0.108664	0.0772277	0.53996
FBgn0259927	0.389955	-0.418942	0.173135	-0.0783828	0.226565	-0.233534	0.468338	-0.645506	0.406669	0.0765001	0.851987
FBgn0013343	7.73289	6.49912	6.70097	5.99497	6.85917	7.85612	1.73792	-0.360059	-1.15515	0.0742363	0.939281
FBgn0010198	5.7851	7.669	7.41696	6.8336	6.63605	7.19613	-1.0485	1.03295	0.220834	0.068427	0.920367
FBgn0033555	5.7851	7.669	7.41696	6.8336	6.63605	7.19613	-1.0485	1.03295	0.220834	0.068427	0.920367
FBgn0028554	4.34715	3.42561	3.46485	3.77519	3.38379	3.91071	0.57195	0.0418278	-0.445857	0.0559737	0.866536
FBgn0001224	9.99622	10.3726	10.0693	9.97842	9.93866	10.3543	0.0177965	0.433972	-0.28501	0.0555862	0.814671
unassigned	-1.6608	-0.117917	-2.30238	-2.41346	-0.225076	-1.60141	0.752659	0.107159	-0.700974	0.0529483	0.911314
FBgn0003074	-1.6608	-0.117917	-2.30238	-2.41346	-0.225076	-1.60141	0.752659	0.107159	-0.700974	0.0529483	0.911314
FBgn0035046	9.91298	7.48312	8.06651	8.36626	8.44161	8.49664	1.54672	-0.958495	-0.430122	0.0527014	0.951181
FBgn0027590	5.8014	8.33166	7.97398	7.40957	7.48068	7.07552	-1.60818	0.85098	0.898455	0.0470859	0.959809
FBgn0037231	3.93326	4.11553	3.79386	3.23189	4.26073	4.22384	0.701372	-0.145198	-0.429983	0.0420635	0.912789
FBgn0011455	10.111	7.17966	7.69924	7.59599	8.64216	8.6275	2.51496	-1.4625	-0.928261	0.0414028	0.976517
FBgn0037020	4.39897	4.41351	3.95455	4.05011	4.0137	4.58156	0.348856	0.399811	-0.627006	0.0405538	0.914485
FBgn0031980	5.67942	5.05217	5.51704	6.2445	4.74096	5.15201	-0.56508	0.311209	0.365035	0.0370546	0.913413
FBgn0002622	6.24973	6.83217	7.27958	7.12148	6.38784	6.74951	-0.871751	0.444331	0.530067	0.0342157	0.946744
FBgn0017566	8.40576	6.22496	6.86496	7.36279	7.14189	6.91311	1.04297	-0.916926	-0.0481488	0.0259649	0.967635
FBgn0085405	0.908237	0.235153	1.79448	2.99554	1.31853	-1.44777	-2.08731	-1.08338	3.24226	0.0238579	0.989683
FBgn0022238	0.908237	0.235153	1.79448	2.99554	1.31853	-1.44777	-2.08731	-1.08338	3.24226	0.0238579	0.989683
FBgn0031228	8.93016	6.44253	7.76521	7.56857	8.21861	7.28669	1.36159	-1.77608	0.478515	0.0213429	0.983847
FBgn0035383	-1.62797	-1.6625	-1.23713	-0.329776	-2.18442	-2.05823	-1.2982	0.521922	0.821105	0.0149434	0.984046
FBgn0285958	-1.29683	-3.26732	0.128243	-1.53886	-1.45911	-1.48211	0.242031	-1.80822	1.61036	0.0147239	0.98952
FBgn0039265	0.377775	1.50184	1.34514	0.778974	0.889663	1.51591	-0.401199	0.612175	-0.170769	0.0134025	0.969114
FBgn0019957	6.49134	4.74663	5.3407	5.43038	5.79071	5.31951	1.06096	-1.04408	0.0211866	0.0126878	0.985238
FBgn0033451	1.33101	0.435698	1.19454	0.418969	1.73382	0.776027	0.912044	-1.29813	0.418515	0.0108108	0.988588
FBgn0011509	0.508185	0.873311	0.214328	-1.25778	1.72066	1.13898	1.76596	-0.847346	-0.924655	-0.00201324	0.99839
FBgn0015756	6.26237	7.3435	7.42684	7.11377	6.93426	7.00801	-0.851395	0.409237	0.418831	-0.00777562	0.986967
FBgn0033911	-0.434047	-11.5806	-11.0722	-0.898331	-10.9496	-11.2102	0.464285	-0.631065	0.138015	-0.00958847	0.979123
FBgn0036928	2.11267	1.64503	2.67289	0.16311	2.35162	3.94888	1.94956	-0.706594	-1.276	-0.0110091	0.992168
FBgn0036257	-11.199	-2.43512	-11.0722	-12.5622	-0.880058	-11.2102	1.36321	-1.55506	0.138015	-0.0179443	0.985004
FBgn0033658	1.99083	2.12119	2.05456	2.02887	2.2575	1.95699	-0.0380442	-0.136312	0.0975686	-0.0255957	0.742092
FBgn0028737	7.06266	7.5885	7.65447	7.86779	7.14536	7.38145	-0.805126	0.443142	0.273013	-0.0296568	0.946421
unassigned	0.811026	0.133413	1.34039	1.50701	0.698667	0.203802	-0.69598	-0.565254	1.13659	-0.0415484	0.95029
FBgn0000273	-0.0585302	1.13872	0.51358	-0.72875	1.63664	0.813459	0.67022	-0.497917	-0.299879	-0.0425252	0.916975
FBgn0265137	-0.720214	-1.00226	-0.942129	-0.390042	-0.547096	-1.5586	-0.330172	-0.455161	0.616468	-0.0562885	0.883156
FBgn0040827	4.1751	4.53967	4.36326	4.4787	3.83629	4.93559	-0.303601	0.703378	-0.57233	-0.0575178	0.895822
FBgn0030479	5.37051	4.16878	4.91512	5.14847	4.78069	4.70862	0.222044	-0.61191	0.206501	-0.0611215	0.844981
FBgn0033210	4.24276	3.57714	4.85353	4.22518	4.36869	4.26982	0.0175767	-0.791553	0.583705	-0.0634237	0.888321
FBgn0033159	0.0651522	-1.43861	-1.78382	-1.17585	-0.812439	-0.970881	1.24101	-0.626169	-0.812942	-0.0660349	0.928972
FBgn0038405	8.72277	8.78471	8.60672	8.89842	8.46535	8.98888	-0.175647	0.319356	-0.382154	-0.0794819	0.739313
FBgn0010803	-1.03385	-0.33859	-1.23608	-0.650388	-0.180636	-1.51654	-0.383466	-0.157954	0.280465	-0.0869849	0.69907
FBgn0015544	-4.21776	-2.30358	-3.02009	-3.52907	-2.74313	-2.97587	-0.688695	0.439545	-0.0442179	-0.0977893	0.79299
FBgn0037001	6.47281	4.93273	4.91234	5.4045	5.98436	5.22569	1.06831	-1.05163	-0.31335	-0.098893	0.888155
FBgn0265182	3.3771	2.78386	3.44367	3.36319	3.1972	3.34944	0.0139076	-0.41334	0.0942293	-0.101734	0.584582
FBgn0031089	5.39362	5.63065	5.60545	5.49346	5.76527	5.67637	-0.0998413	-0.134618	-0.0709287	-0.101796	0.0311901
FBgn0024183	7.23902	6.33966	6.35848	6.95031	6.00012	7.29641	0.288702	0.339543	-0.93793	-0.103228	0.827821
FBgn0024277	-4.23729	-4.68424	-6.45099	-4.59107	-5.81265	-4.65889	0.353774	1.12842	-1.79209	-0.103299	0.91667
FBgn0011693	9.44367	10.7981	10.6879	10.4039	10.6006	10.2578	-0.960193	0.197571	0.430126	-0.110832	0.820679
FBgn0015218	4.01748	4.52176	4.76437	4.28045	4.51807	4.84099	-0.262973	0.00368873	-0.0766249	-0.11197	0.292029
FBgn0004915	-2.14238	-2.00005	-1.52933	-1.41254	-1.76199	-2.14932	-0.72984	-0.238062	0.619985	-0.115972	0.796438
FBgn0036813	2.42717	3.12912	3.06661	2.17923	3.51349	3.2875	0.24794	-0.384367	-0.220889	-0.119105	0.593857
FBgn0021906	6.50394	4.90689	4.97818	6.15868	5.04854	5.55235	0.34526	-0.141646	-0.574176	-0.12352	0.687581
FBgn0083938	-11.199	-11.5806	-1.07886	-1.31649	-10.9496	-11.2102	-9.88253	-0.631065	10.1313	-0.127425	0.984421
FBgn0020510	0.705437	0.728688	0.457061	1.27631	0.712367	0.30242	-0.570869	0.0163212	0.154641	-0.133302	0.609771
FBgn0004636	3.79983	5.2058	5.05215	4.38271	4.98445	5.10399	-0.582881	0.221346	-0.051837	-0.137791	0.618537
FBgn0031505	5.96931	4.90879	5.41049	5.92075	5.45366	5.33327	0.0485667	-0.544869	0.0772193	-0.139694	0.56203
FBgn0025885	3.88811	4.97207	4.78862	4.5745	4.93211	4.56778	-0.686388	0.0399543	0.220844	-0.141863	0.659745
FBgn0030944	-1.82443	1.71592	1.35018	0.772333	0.258122	0.648646	-2.59677	1.4578	0.701531	-0.145814	0.917452
FBgn0010808	9.84577	7.92339	7.3258	8.51954	8.18012	8.85031	1.32623	-0.256731	-1.52451	-0.151669	0.871029
FBgn0036107	0.278245	2.03416	1.62553	1.33868	1.97848	1.07685	-1.06044	0.0556766	0.548676	-0.152028	0.779698
FBgn0010348	4.66357	5.94395	5.85742	4.73999	5.89807	6.30563	-0.0764168	0.0458837	-0.448211	-0.159582	0.395163
FBgn0035978	3.80524	4.1654	4.16923	4.2463	4.39277	3.99948	-0.441055	-0.227365	0.169757	-0.166221	0.451031
FBgn0034697	-11.199	-3.45139	-11.0722	-3.04655	-10.9496	-11.2102	-8.15247	7.49816	0.138015	-0.172099	0.97309
FBgn0025608	-2.51446	-2.25113	-2.68833	-0.696681	-5.73412	-0.503065	-1.81778	3.48299	-2.18526	-0.17335	0.933213
FBgn0086708	4.42364	4.0608	4.17589	4.39211	4.173	4.62606	0.0315347	-0.112201	-0.450169	-0.176945	0.340924
FBgn0039019	0.974759	1.4916	0.821706	1.50648	1.06826	1.24956	-0.531722	0.423343	-0.427852	-0.178744	0.614513
FBgn0011740	0.576151	0.95768	1.68445	1.78996	2.15258	-0.174867	-1.2138	-1.1949	1.85932	-0.183129	0.874209
FBgn0024330	-1.96037	-1.62922	-1.04164	-1.35308	-1.14444	-1.58098	-0.607287	-0.48478	0.539342	-0.184242	0.662627
FBgn0030605	7.42171	5.79562	6.35966	6.75183	6.94992	6.45287	0.66988	-1.1543	-0.0932071	-0.192544	0.750723
FBgn0040794	0.581624	0.790843	0.833446	0.853889	1.00165	0.946538	-0.272266	-0.210806	-0.113092	-0.198721	0.0503196
FBgn0004856	2.97158	1.51523	2.5602	2.6665	2.21695	2.76557	0.305084	-0.701724	-0.205375	-0.200672	0.561287
FBgn0036597	6.1803	6.96694	7.03355	7.36143	6.83427	6.61514	-1.18113	0.132677	0.418411	-0.210014	0.711318
FBgn0015031	11.1415	9.90817	10.3031	9.27866	11.0886	11.6221	1.86286	-1.18041	-1.31901	-0.212189	0.856979
FBgn0035726	-1.41171	-0.0806833	-0.568116	0.866568	-1.03242	-1.23317	-2.27828	0.951739	0.665054	-0.220496	0.850646
FBgn0020618	4.30823	5.13577	5.23409	5.31532	5.04085	4.99766	-1.00709	0.0949173	0.236433	-0.225247	0.624439
FBgn0263598	6.57709	5.99663	6.08363	6.32295	6.67149	6.36134	0.254136	-0.674859	-0.277708	-0.23281	0.478176
FBgn0032464	6.57709	5.99663	6.08363	6.32295	6.67149	6.36134	0.254136	-0.674859	-0.277708	-0.23281	0.478176
FBgn0021814	0.840643	1.97893	2.19237	1.35188	1.91257	2.45131	-0.511242	0.0663674	-0.258942	-0.234606	0.295645
FBgn0052249	-0.719346	-11.5806	-11.0722	-0.507923	-10.9496	-11.2102	-0.211423	-0.631065	0.138015	-0.234824	0.401606
FBgn0027080	-0.0219999	0.310219	-0.399818	0.625202	-0.505562	0.483064	-0.647202	0.815782	-0.882881	-0.2381	0.697925
FBgn0030243	-0.0136754	0.327508	-3.44273	-0.307003	-1.66735	-0.431322	0.293328	1.99486	-3.0114	-0.241073	0.884785
FBgn0029897	7.00187	7.78933	7.89689	7.50469	7.3753	8.53837	-0.502822	0.414032	-0.641477	-0.243422	0.538806
FBgn0052473	-2.18436	-1.24001	-1.91824	-0.0733739	-2.05078	-2.4578	-2.11099	0.810775	0.539562	-0.253551	0.811098
FBgn0085188	4.61637	4.51308	3.26117	4.1575	4.40196	4.59579	0.458867	0.111121	-1.33462	-0.254878	0.688161
FBgn0025839	10.5685	8.22594	8.86289	9.67346	9.44693	9.30345	0.895079	-1.221	-0.440562	-0.255493	0.719339
FBgn0028479	2.54135	4.32805	3.72253	3.84734	3.80723	3.70925	-1.30599	0.520816	0.0132737	-0.2573	0.683048
FBgn0038749	3.24534	2.96491	2.07756	1.46614	3.51169	4.09071	1.7792	-0.54678	-2.01315	-0.260245	0.835596
FBgn0031436	9.38597	7.56683	8.51103	8.40058	9.07757	8.76878	0.985387	-1.51075	-0.257756	-0.261039	0.751852
FBgn0261789	5.25712	5.62782	5.71723	5.74655	5.52074	6.12619	-0.489431	0.10708	-0.408955	-0.263769	0.293578
FBgn0030853	8.81561	6.91903	7.49889	7.89693	8.24515	7.88569	0.918674	-1.32612	-0.386796	-0.264746	0.72359
FBgn0036977	4.23755	4.61534	3.89601	4.62318	5.00873	3.92454	-0.385622	-0.39339	-0.0285308	-0.269181	0.154775
FBgn0085476	4.23755	4.61534	3.89601	4.62318	5.00873	3.92454	-0.385622	-0.39339	-0.0285308	-0.269181	0.154775
FBgn0004047	4.23755	4.61534	3.89601	4.62318	5.00873	3.92454	-0.385622	-0.39339	-0.0285308	-0.269181	0.154775
FBgn0010265	6.94976	8.15425	7.965	7.97211	7.77682	8.134	-1.02235	0.377421	-0.169003	-0.27131	0.573889
FBgn0015282	2.12921	3.80592	3.79507	3.93018	3.11173	3.51632	-1.80097	0.694189	0.278746	-0.276012	0.754857
FBgn0263355	-0.115043	-0.513722	-0.101516	1.16298	-0.938279	-0.119862	-1.27803	0.424558	0.0183462	-0.278375	0.642004
FBgn0035423	6.77548	6.81302	6.74028	6.63753	7.24503	7.28544	0.137952	-0.432012	-0.545162	-0.27974	0.316734
FBgn0031940	9.54197	10.5059	10.0617	10.4977	10.7309	9.72886	-0.955688	-0.224984	0.332809	-0.282621	0.52781
FBgn0014380	0.656486	1.94316	2.53711	2.24573	1.79464	1.97429	-1.58924	0.14852	0.562826	-0.292632	0.700528
FBgn0038196	4.44041	3.3249	2.98207	4.48728	3.03544	4.10447	-0.0468737	0.289453	-1.12239	-0.293272	0.562126
FBgn0025463	-2.11242	-3.02339	-2.45046	-3.6081	-2.5036	-0.583617	1.49568	-0.519793	-1.86684	-0.296985	0.789866
FBgn0000244	2.33335	2.15041	2.4471	2.50022	2.67529	2.64761	-0.166874	-0.524879	-0.200512	-0.297422	0.121103
FBgn0028837	-0.238567	0.934473	0.56252	0.476892	1.2186	0.50393	-0.715459	-0.28413	0.0585902	-0.313666	0.296297
FBgn0030086	1.58367	3.2914	2.81166	3.4181	2.53134	2.69206	-1.83443	0.76006	0.119604	-0.318254	0.722895
FBgn0024846	-1.15156	0.51097	0.325324	-0.627059	0.43111	0.871817	-0.524502	0.0798607	-0.546493	-0.330378	0.24871
FBgn0000229	-1.15156	0.51097	0.325324	-0.627059	0.43111	0.871817	-0.524502	0.0798607	-0.546493	-0.330378	0.24871
FBgn0015765	-1.15156	0.51097	0.325324	-0.627059	0.43111	0.871817	-0.524502	0.0798607	-0.546493	-0.330378	0.24871
FBgn0030237	1.69928	1.4148	1.62315	1.5399	1.88174	2.32208	0.159374	-0.466934	-0.698932	-0.335497	0.320775
FBgn0002590	7.28984	8.45875	8.66605	8.21636	8.57664	8.65396	-0.926524	-0.117895	0.0120917	-0.344109	0.361918
FBgn0038277	7.28984	8.45875	8.66605	8.21636	8.57664	8.65396	-0.926524	-0.117895	0.0120917	-0.344109	0.361918
FBgn0250814	8.74356	7.33406	7.34455	8.49609	8.13095	7.84881	0.247462	-0.796891	-0.504259	-0.35123	0.37603
FBgn0001961	-1.88769	0.420381	0.160544	0.528968	0.537422	-1.30447	-2.41666	-0.117041	1.46501	-0.356231	0.781857
FBgn0001942	4.38916	5.28745	5.56383	5.62823	5.21996	5.46237	-1.23907	0.0674858	0.101462	-0.356707	0.503766
FBgn0035281	8.20983	8.63959	8.89892	9.27055	8.95701	8.60238	-1.06073	-0.317417	0.296545	-0.360533	0.455202
FBgn0010638	7.04489	7.33952	7.35968	6.78871	7.12116	8.92786	0.256183	0.218364	-1.56819	-0.364546	0.606328
FBgn0261597	5.7298	7.25363	7.84729	7.44198	6.66605	7.83263	-1.71218	0.587579	0.0146638	-0.369979	0.646004
FBgn0029174	3.63586	4.30124	4.57321	4.86606	4.00076	4.75692	-1.2302	0.300476	-0.183716	-0.371145	0.497629
FBgn0019624	11.4789	10.1027	10.9722	11.3013	11.0952	11.2791	0.177568	-0.992524	-0.306906	-0.373954	0.385452
FBgn0025790	0.696604	1.19244	0.888678	1.72633	0.406317	1.77526	-1.02972	0.786127	-0.886585	-0.376727	0.584342
FBgn0024293	2.74759	-1.07544	-0.524354	0.782499	0.778002	0.739024	1.96509	-1.85344	-1.26338	-0.38391	0.777019
FBgn0038678	3.30336	2.82791	1.88507	3.21483	2.54606	3.44663	0.0885274	0.28185	-1.56156	-0.39706	0.567265
FBgn0028546	3.2014	3.83561	4.405	3.95484	4.36524	4.33527	-0.753445	-0.529631	0.0697271	-0.40445	0.241531
FBgn0027552	4.42409	5.25274	5.06722	5.3947	5.26683	5.31588	-0.970612	-0.0140909	-0.248659	-0.411121	0.289379
FBgn0035476	4.42409	5.25274	5.06722	5.3947	5.26683	5.31588	-0.970612	-0.0140909	-0.248659	-0.411121	0.289379
FBgn0030136	10.2139	9.72628	10.471	10.2626	10.6904	10.7162	-0.0487314	-0.964172	-0.245148	-0.41935	0.270777
FBgn0052654	-0.0144016	0.549825	0.95188	1.18635	0.727867	0.84598	-1.20075	-0.178042	0.1059	-0.424297	0.396872
FBgn0261791	2.49817	5.22698	4.80838	4.97044	4.10486	4.79974	-2.47227	1.12212	0.00863547	-0.44717	0.714727
FBgn0020660	5.04369	4.72634	4.82537	5.14481	5.10204	5.69026	-0.101118	-0.375698	-0.864891	-0.447235	0.183196
FBgn0037533	5.02039	5.47421	5.14717	4.42084	6.36766	6.20772	0.599554	-0.893451	-1.06055	-0.451481	0.482397
FBgn0259108	5.93211	6.83783	7.39598	7.24161	6.9439	7.34051	-1.30951	-0.106067	0.0554764	-0.453366	0.402834
FBgn0010226	5.7075	5.88474	6.11146	7.28671	5.72413	6.08238	-1.57922	0.160603	0.0290781	-0.463178	0.494687
FBgn0016975	2.58559	2.91081	2.29908	3.37015	3.10111	2.72362	-0.784559	-0.190296	-0.424544	-0.466466	0.114224
FBgn0051191	2.05828	3.00889	2.56626	3.14144	2.67047	3.2226	-1.08315	0.338423	-0.656333	-0.46702	0.382952
FBgn0264894	3.40568	3.01357	3.89267	4.19365	3.62107	3.90196	-0.787968	-0.607496	-0.00929857	-0.468254	0.184887
FBgn0035355	5.37097	4.65459	4.77779	5.2933	5.41451	5.5039	0.0776787	-0.759922	-0.726113	-0.469452	0.228488
FBgn0036211	1.9301	2.99668	2.5377	-0.143278	4.40385	4.64606	2.07338	-1.40717	-2.10836	-0.480715	0.745747
FBgn0033872	9.4863	9.2131	9.06329	9.62319	9.80898	9.77436	-0.136881	-0.595885	-0.711075	-0.48128	0.111096
FBgn0030082	3.67167	3.00392	3.5363	3.77533	3.56974	4.32261	-0.103664	-0.565822	-0.786307	-0.485264	0.13729
FBgn0026403	0.99919	0.803865	1.01009	2.12288	1.58448	0.59394	-1.12369	-0.78061	0.416151	-0.496049	0.399219
unassigned	0.474766	-0.560145	-2.40775	0.318463	-0.598335	-0.723622	0.156304	0.0381899	-1.68413	-0.496544	0.491641
FBgn0264305	0.474766	-0.560145	-2.40775	0.318463	-0.598335	-0.723622	0.156304	0.0381899	-1.68413	-0.496544	0.491641
FBgn0264307	0.474766	-0.560145	-2.40775	0.318463	-0.598335	-0.723622	0.156304	0.0381899	-1.68413	-0.496544	0.491641
FBgn0030292	9.16476	7.61474	6.66253	8.54743	7.82876	8.57707	0.61733	-0.214023	-1.91454	-0.503744	0.568696
FBgn0015790	4.6963	5.63576	5.40525	5.57005	5.8184	5.96033	-0.873746	-0.182633	-0.55508	-0.537153	0.11489
FBgn0035588	2.58495	3.95716	3.84601	4.37604	3.81865	3.81293	-1.79109	0.138509	0.0330782	-0.539834	0.479603
FBgn0040793	6.48827	6.45655	6.43275	6.51451	7.29141	7.19709	-0.0262379	-0.834865	-0.764342	-0.541815	0.171136
FBgn0014011	0.902991	1.08821	1.67153	1.24846	2.11077	1.94845	-0.345465	-1.02257	-0.27692	-0.548317	0.147707
FBgn0038462	-0.379111	-0.109813	-0.7323	-0.901043	1.07801	0.255907	0.521933	-1.18782	-0.988206	-0.551366	0.414444
FBgn0038461	-0.379111	-0.109813	-0.7323	-0.901043	1.07801	0.255907	0.521933	-1.18782	-0.988206	-0.551366	0.414444
FBgn0038946	3.0835	5.27985	5.06362	4.17272	5.67059	5.24952	-1.08922	-0.390745	-0.1859	-0.555288	0.179379
FBgn0053129	4.76227	5.45567	5.57046	4.69975	6.40021	6.3731	0.0625175	-0.944541	-0.802643	-0.561555	0.216299
FBgn0028684	3.13628	3.73721	3.52927	4.43276	3.69294	3.98507	-1.29647	0.0442723	-0.4558	-0.569333	0.282812
FBgn0035060	3.25747	3.05456	2.28023	3.93621	3.45089	2.91796	-0.678745	-0.396325	-0.637728	-0.570933	0.0229949
FBgn0038796	4.14425	4.32493	4.30274	4.81698	4.69604	4.99401	-0.672733	-0.371112	-0.691264	-0.57837	0.0307137
FBgn0029629	4.14425	4.32493	4.30274	4.81698	4.69604	4.99401	-0.672733	-0.371112	-0.691264	-0.57837	0.0307137
FBgn0030102	1.94612	1.51116	1.08566	2.26993	2.26701	1.74996	-0.323807	-0.755842	-0.664293	-0.581314	0.0475096
FBgn0032140	-1.04059	2.98924	1.22364	2.35008	1.19128	1.37921	-3.39067	1.79795	-0.155572	-0.582764	0.737212
FBgn0032666	1.46816	2.05077	1.13679	2.00514	2.03137	2.37086	-0.536977	0.0194014	-1.23407	-0.583883	0.248639
FBgn0015797	0.35374	2.41966	1.59942	2.06183	1.21517	2.8539	-1.70809	1.20449	-1.25448	-0.586027	0.583602
FBgn0029959	0.35374	2.41966	1.59942	2.06183	1.21517	2.8539	-1.70809	1.20449	-1.25448	-0.586027	0.583602
FBgn0266582	7.73874	5.38899	6.39063	7.47922	7.16449	6.65335	0.259517	-1.7755	-0.262727	-0.592902	0.433725
FBgn0037878	1.80363	-1.82152	2.20287	1.80603	1.11058	1.05011	-0.00240415	-2.9321	1.15276	-0.593914	0.67349
FBgn0029888	5.86575	4.51163	4.06637	4.37519	5.78772	6.07369	1.49056	-1.27609	-2.00731	-0.597615	0.631249
FBgn0261822	6.1366	5.87784	6.37951	5.7897	7.08455	7.33386	0.346902	-1.20671	-0.954348	-0.60472	0.335871
FBgn0050410	0.674005	0.885215	0.293386	1.49122	1.46703	0.719091	-0.817211	-0.581818	-0.425705	-0.608245	0.0332611
FBgn0000173	6.93209	7.61914	7.51447	8.1106	7.56378	8.22394	-1.17852	0.0553684	-0.709473	-0.610873	0.231452
FBgn0028913	6.93209	7.61914	7.51447	8.1106	7.56378	8.22394	-1.17852	0.0553684	-0.709473	-0.610873	0.231452
FBgn0010762	-1.19568	-0.93528	-1.18889	-0.381641	-0.949847	-0.148209	-0.814043	0.0145672	-1.04068	-0.613386	0.195946
FBgn0021795	3.55163	4.70428	4.24428	3.70104	5.29932	5.34268	-0.149415	-0.595046	-1.0984	-0.614286	0.154318
FBgn0029823	3.13822	3.44099	3.18559	4.07896	4.01384	3.51693	-0.940741	-0.572843	-0.331332	-0.614972	0.07392
FBgn0036974	-0.86971	-0.698772	-0.943236	-0.390286	-0.00208433	-0.273572	-0.479424	-0.696688	-0.669664	-0.615258	0.0121223
FBgn0040606	2.02657	2.72677	2.53449	2.29117	3.55895	3.2875	-0.264604	-0.83218	-0.753001	-0.616595	0.0737923
FBgn0040475	-1.81631	0.813006	-1.56591	0.0780996	-0.257582	-0.539007	-1.89441	1.07059	-1.0269	-0.616906	0.555921
FBgn0001321	-1.14264	-0.181642	-0.793001	1.02189	-0.243074	-1.04482	-2.16454	0.0614327	0.251822	-0.617094	0.509708
FBgn0030740	5.2253	4.39369	5.07911	5.31764	5.48359	5.75358	-0.0923321	-1.0899	-0.674464	-0.618898	0.165808
FBgn0020255	2.67125	5.4167	5.73474	5.46218	5.05875	5.18429	-2.79093	0.35795	0.550449	-0.627509	0.620917
FBgn0024556	4.01796	5.52776	5.16668	5.68249	5.48155	5.43349	-1.66454	0.0462097	-0.266803	-0.628377	0.35462
FBgn0010551	4.58465	4.268	4.20139	5.01619	4.88264	5.04979	-0.431541	-0.61464	-0.848405	-0.631529	0.0346056
FBgn0030734	3.89275	4.81222	4.3116	4.67104	5.4058	4.8395	-0.778289	-0.593578	-0.527896	-0.633254	0.0137225
FBgn0001220	4.93427	5.10413	5.03525	5.79599	5.72025	5.48134	-0.861724	-0.616116	-0.446096	-0.641312	0.0336135
FBgn0000121	6.80601	7.87428	7.41153	7.80846	8.186	8.07347	-1.00245	-0.311722	-0.661942	-0.658706	0.0807018
FBgn0035540	-1.04945	-1.37662	-0.397299	-0.414051	-0.0957836	-0.335014	-0.635396	-1.28083	-0.0622847	-0.659505	0.201824
FBgn0010333	5.36912	5.96301	6.26301	6.25808	6.70016	6.65118	-0.888962	-0.73715	-0.388168	-0.671426	0.0454565
FBgn0024734	4.75172	5.61373	5.63997	5.76942	5.91837	6.34631	-1.01769	-0.304649	-0.706333	-0.676225	0.0818738
FBgn0032511	8.73582	6.79441	7.40662	8.35615	8.44497	8.18622	0.37967	-1.65056	-0.779599	-0.683496	0.36505
FBgn0024432	0.232356	3.79721	1.93842	3.14755	2.70011	2.17472	-2.91519	1.0971	-0.236299	-0.684796	0.620296
FBgn0033570	8.85372	6.31674	6.54411	8.09923	7.95506	7.73619	0.754493	-1.63832	-1.19208	-0.691968	0.44565
FBgn0286783	1.1016	1.39016	0.592461	1.47984	1.76384	1.92622	-0.378235	-0.373677	-1.33376	-0.695223	0.161347
FBgn0286786	5.37537	5.63532	5.75998	6.40705	5.918	6.53139	-1.03168	-0.282677	-0.771414	-0.695257	0.0869121
FBgn0285925	6.98909	7.16743	7.20901	8.01788	7.85964	7.61426	-1.02878	-0.692215	-0.405249	-0.708749	0.0589754
FBgn0030521	2.1842	2.78757	3.02235	3.05785	3.24042	3.83212	-0.873655	-0.452848	-0.809765	-0.712089	0.0321823
FBgn0038745	-3.76905	-1.13817	-3.15993	-1.89923	-1.14765	-2.88224	-1.86982	0.00948696	-0.27769	-0.712674	0.347006
FBgn0039581	5.08022	4.8261	5.19361	5.91358	5.42622	5.91248	-0.833358	-0.600118	-0.718864	-0.717447	0.00869361
FBgn0262484	4.44129	3.68108	3.93322	4.87463	4.3948	4.94458	-0.433334	-0.713718	-1.01136	-0.719469	0.0498174
FBgn0003449	0.996068	3.1668	3.05295	3.30847	2.81831	3.24798	-2.3124	0.348489	-0.195029	-0.719648	0.468828
FBgn0036300	-1.88548	-1.38842	-0.750547	-0.0163757	-1.09648	-0.750942	-1.8691	-0.291934	0.000394954	-0.720213	0.34059
FBgn0000346	3.58317	4.08453	2.77082	4.36116	4.31587	3.92402	-0.777983	-0.231347	-1.1532	-0.720843	0.114635
unassigned	3.58317	4.08453	2.77082	4.36116	4.31587	3.92402	-0.777983	-0.231347	-1.1532	-0.720843	0.114635
FBgn0083968	5.48519	3.28704	3.27684	4.97288	4.19833	5.06202	0.512319	-0.911298	-1.78518	-0.728055	0.390446
FBgn0000120	3.69458	4.76414	4.35407	5.2253	4.91644	4.90519	-1.53072	-0.152299	-0.551118	-0.744712	0.210611
FBgn0031703	-2.4383	-1.90113	-2.6178	-2.07551	-0.993378	-1.65344	-0.362783	-0.907757	-0.964367	-0.744969	0.0603424
FBgn0029996	1.76592	3.20373	2.75086	3.231	3.40371	3.3456	-1.46507	-0.199981	-0.594745	-0.753267	0.181386
FBgn0062978	7.81747	7.13951	7.44116	7.91492	8.53099	8.2186	-0.0974531	-1.39149	-0.777441	-0.75546	0.180612
FBgn0050499	-1.48088	2.55991	1.14723	1.94944	1.51039	1.04677	-3.43032	1.04952	0.100455	-0.760116	0.633136
FBgn0034968	7.56557	7.1455	7.37441	7.97482	8.37922	8.03218	-0.409248	-1.23372	-0.657774	-0.766915	0.0881731
FBgn0031822	2.67137	1.6312	2.90544	3.28036	2.75665	3.48374	-0.608993	-1.12545	-0.578297	-0.770913	0.0491333
FBgn0004574	1.24604	1.85048	1.80688	1.90979	2.7349	2.57379	-0.663744	-0.884415	-0.766905	-0.771688	0.00675493
FBgn0035337	1.21127	-1.0293	-3.18683	-0.584799	-0.144279	0.0401723	1.79607	-0.885026	-3.227	-0.771987	0.647915
FBgn0030239	-0.909411	1.8947	0.491372	2.34611	0.900313	0.556033	-3.25552	0.994384	-0.0646616	-0.775265	0.605594
FBgn0013576	1.52166	1.27885	1.19294	2.01628	2.42052	1.89215	-0.494628	-1.14167	-0.699206	-0.778503	0.0552239
FBgn0003132	-1.23267	1.20311	0.907498	-0.229686	2.05138	1.40773	-1.00298	-0.848265	-0.500232	-0.783826	0.0341413
FBgn0004103	-1.23267	1.20311	0.907498	-0.229686	2.05138	1.40773	-1.00298	-0.848265	-0.500232	-0.783826	0.0341413
FBgn0026176	5.07069	5.1718	3.87672	4.78719	5.8048	5.88645	0.283501	-0.633003	-2.00974	-0.786413	0.359326
FBgn0025637	5.07069	5.1718	3.87672	4.78719	5.8048	5.88645	0.283501	-0.633003	-2.00974	-0.786413	0.359326
FBgn0003435*	-2.02222	-1.24001	-1.90995	-1.19958	-0.524539	-1.07332	-0.822635	-0.715469	-0.836632	-0.791579	0.00232905
FBgn0044324	2.49456	2.04392	2.0167	3.50224	2.07463	3.36831	-1.00768	-0.0307154	-1.35161	-0.796668	0.18166
FBgn0259678	-2.87003	-2.09072	-2.23923	-3.72867	-0.23095	-0.837257	0.858648	-1.85977	-1.40197	-0.801031	0.44106
FBgn0022224	4.54433	4.99498	5.25645	5.82062	5.11534	6.26822	-1.27628	-0.120352	-1.01177	-0.802801	0.148563
FBgn0027586	5.11757	5.75477	5.51235	6.12262	6.85849	5.81643	-1.00505	-1.10372	-0.304078	-0.804283	0.0855673
FBgn0025682	4.33342	4.0545	3.97969	5.30958	4.88535	4.5877	-0.976158	-0.830849	-0.608014	-0.805007	0.0172301
FBgn0044323	1.038	1.85012	1.30301	2.64314	2.39951	1.57658	-1.60514	-0.549383	-0.273571	-0.809365	0.184239
FBgn0260008	9.36311	7.7845	7.99875	9.14236	9.2737	9.1959	0.220749	-1.4892	-1.19716	-0.821868	0.259911
FBgn0050354	9.36311	7.7845	7.99875	9.14236	9.2737	9.1959	0.220749	-1.4892	-1.19716	-0.821868	0.259911
FBgn0011227	4.73589	3.41563	3.46388	3.82674	4.98238	5.2726	0.90915	-1.56675	-1.80872	-0.822106	0.44374
FBgn0037051	-0.677722	-0.61624	-1.13375	-0.977785	0.52775	0.51059	0.300063	-1.14399	-1.64434	-0.829421	0.290738
FBgn0259713	7.43188	8.0879	7.94517	8.82003	8.65062	8.49406	-1.38815	-0.562723	-0.548898	-0.833258	0.0953021
FBgn0015299	4.5624	4.36343	4.22775	5.19492	4.53796	5.93193	-0.632518	-0.174524	-1.70418	-0.837074	0.206053
FBgn0267791	3.18612	3.80144	3.60632	4.85997	4.15742	4.10101	-1.67385	-0.355976	-0.494692	-0.841506	0.181783
FBgn0261710	1.55116	1.34176	0.983465	2.57887	1.02003	2.80739	-1.02771	0.32173	-1.82392	-0.843302	0.310404
FBgn0030991	-0.491832	-1.17267	-1.51887	-1.19377	0.774707	-0.223279	0.701943	-1.94738	-1.29559	-0.847009	0.399247
FBgn0026077	8.65677	9.36243	9.45507	10.1999	9.74427	10.0985	-1.54316	-0.381835	-0.643463	-0.856153	0.13533
FBgn0013749	0.715326	1.88237	-0.572742	2.04964	1.36706	1.18762	-1.33431	0.51531	-1.76036	-0.85979	0.34345
FBgn0023529	0.651809	0.591818	-1.05866	0.830815	1.01285	0.922644	-0.179005	-0.421031	-1.9813	-0.860447	0.267085
FBgn0030105	1.89863	4.44333	4.22775	5.24133	3.50821	4.44833	-3.3427	0.935118	-0.220576	-0.876054	0.563728
FBgn0034645	6.62924	5.86766	6.41138	6.2521	7.22199	8.08666	0.377133	-1.35433	-1.67528	-0.884158	0.29977
FBgn0030286	-1.98749	-2.45941	-3.24741	-1.10353	-1.05338	-2.86386	-0.883957	-1.40602	-0.383549	-0.891176	0.0944299
FBgn0022943	0.320245	0.414457	1.84541	2.13884	1.07855	2.03933	-1.81859	-0.664094	-0.193916	-0.8922	0.205784
FBgn0027088	0.844653	2.21842	1.68266	2.67528	2.44229	2.31388	-1.83063	-0.223874	-0.631218	-0.89524	0.204533
FBgn0031327	1.45292	2.12988	2.03898	2.58161	2.72829	3.00685	-1.12869	-0.598411	-0.967872	-0.898325	0.0292052
FBgn0035985	6.13381	5.60138	5.93746	6.64509	7.11128	6.61875	-0.511282	-1.5099	-0.681292	-0.900824	0.0999793
FBgn0035719	1.39028	-0.33077	-0.649248	1.09578	0.987059	1.04158	0.294507	-1.31783	-1.69083	-0.904718	0.275825
FBgn0033264	1.64719	1.65722	2.03323	3.23139	2.62069	2.22331	-1.5842	-0.963479	-0.190078	-0.912585	0.151968
FBgn0028836	-0.709081	0.535678	0.541921	0.343133	1.76317	1.00317	-1.05221	-1.22749	-0.461253	-0.913653	0.0587471
FBgn0026061	1.39019	2.1705	2.55446	2.85798	3.23972	2.76774	-1.46779	-1.06922	-0.213278	-0.916764	0.131557
FBgn0027600	4.91866	5.04372	4.82315	5.98836	5.57824	5.98682	-1.0697	-0.534522	-1.16367	-0.92263	0.0422633
FBgn0015222	5.80109	6.47947	6.30863	7.89361	6.97669	6.49768	-2.09251	-0.497215	-0.189042	-0.926256	0.256936
FBgn0003890	4.37479	4.9539	4.87848	5.1149	6.10291	5.77259	-0.740106	-1.14901	-0.894104	-0.927741	0.0161191
FBgn0031357	-1.04306	-0.408304	-0.908134	1.02602	-0.445499	-0.14597	-2.06908	0.0371947	-0.762164	-0.931349	0.268516
FBgn0039481	6.82964	6.9846	6.79521	7.82351	7.89335	7.70449	-0.993877	-0.908748	-0.90928	-0.937302	0.000909624
FBgn0033901	1.06632	1.96378	2.25693	2.37035	2.89137	2.84684	-1.30403	-0.927591	-0.589909	-0.940509	0.044878
FBgn0014163	4.7321	5.68151	5.11747	6.35279	6.08732	5.91752	-1.62069	-0.405807	-0.800054	-0.942182	0.119031
FBgn0038659	6.91214	6.51018	6.77628	6.8068	8.31812	7.92076	0.105344	-1.80794	-1.14448	-0.949027	0.232724
unassigned	1.87608	1.30478	1.20514	2.00577	2.53272	2.71274	-0.129689	-1.22794	-1.5076	-0.955079	0.151115
FBgn0035533	1.87608	1.30478	1.20514	2.00577	2.53272	2.71274	-0.129689	-1.22794	-1.5076	-0.955079	0.151115
FBgn0028543	3.78882	3.35704	3.36252	4.66127	4.37131	4.3435	-0.872449	-1.01427	-0.980976	-0.9559	0.00200044
FBgn0265298	4.73759	3.60553	2.81913	5.23028	4.57716	4.2241	-0.492683	-0.971631	-1.40496	-0.956426	0.0682091
FBgn0029866	1.79032	2.31446	1.63685	2.29205	3.28501	3.0522	-0.501735	-0.970545	-1.41535	-0.962544	0.0675714
FBgn0002787	3.9092	4.78431	4.65028	5.20673	5.48562	5.54666	-1.29753	-0.701308	-0.896386	-0.965075	0.0315177
FBgn0264753	-1.96523	-2.62206	-2.45447	-0.254593	-2.13514	-1.71982	-1.71063	-0.486919	-0.734654	-0.977402	0.120263
FBgn0263979	0.605358	-0.151347	1.90827	2.42261	1.41337	1.46529	-1.81725	-1.56472	0.442976	-0.979664	0.304191
FBgn0017558	-3.10628	-1.92462	-2.43367	-1.83732	-0.82991	-1.85002	-1.26896	-1.09471	-0.583654	-0.982441	0.0411288
FBgn0033907	-0.580171	0.571903	0.215523	0.918958	0.732179	1.51266	-1.49913	-0.160276	-1.29714	-0.985514	0.141748
FBgn0045862	2.753	2.73213	2.07551	3.53998	3.52254	3.46231	-0.786983	-0.790415	-1.3868	-0.988066	0.0383852
FBgn0034259	5.76298	5.33868	5.46596	6.95888	6.44145	6.15835	-1.1959	-1.10277	-0.692386	-0.997017	0.0232309
FBgn0014029	2.28596	1.42327	2.03259	2.29621	2.72941	3.72369	-0.0102481	-1.30614	-1.6911	-1.0025	0.187396
FBgn0026361	2.28596	1.42327	2.03259	2.29621	2.72941	3.72369	-0.0102481	-1.30614	-1.6911	-1.0025	0.187396
FBgn0035995	4.99964	4.98101	4.9285	5.82448	5.97524	6.1451	-0.824845	-0.99423	-1.2166	-1.01189	0.0123345
FBgn0025352	3.79656	3.9555	3.88438	5.42282	4.85908	4.41749	-1.62626	-0.903576	-0.533115	-1.02098	0.086242
FBgn0003206	-1.61264	2.77426	3.34529	2.61537	2.83888	2.12858	-4.22801	-0.0646217	1.21672	-1.02531	0.596397
FBgn0283535	7.74557	7.58208	7.78196	8.89541	8.58178	8.70888	-1.14984	-0.999704	-0.926922	-1.02549	0.00407075
FBgn0039305	2.2762	0.729798	1.1872	2.48239	2.37379	2.41529	-0.206191	-1.64399	-1.22808	-1.02609	0.138259
FBgn0035370	7.12856	6.64937	7.28689	7.62352	8.32098	8.20496	-0.494958	-1.6716	-0.918071	-1.02821	0.0961223
FBgn0025628	0.746623	1.90107	1.47161	1.8656	2.87211	2.48849	-1.11897	-0.971049	-1.01688	-1.03563	0.0017774
FBgn0038017	4.67272	5.1653	5.72279	6.29451	6.14652	6.27723	-1.62179	-0.981224	-0.554439	-1.05248	0.076958
FBgn0004908	-1.40675	0.636889	-0.0604047	-0.0727858	1.10396	1.31326	-1.33396	-0.467074	-1.37366	-1.05823	0.0700259
FBgn0038916	-1.40675	0.636889	-0.0604047	-0.0727858	1.10396	1.31326	-1.33396	-0.467074	-1.37366	-1.05823	0.0700259
FBgn0035904	2.53537	2.74401	1.4029	1.88417	3.78997	4.22867	0.651199	-1.04596	-2.82578	-1.07351	0.396837
FBgn0003676	-2.1942	-0.560742	-2.03868	0.0143945	-0.863372	-0.701211	-2.2086	0.302631	-1.33747	-1.08115	0.27968
FBgn0023143	-0.091022	1.26789	1.09145	2.44465	1.58124	1.48658	-2.53567	-0.313352	-0.395134	-1.08139	0.275523
FBgn0051997	6.58652	6.91547	6.64139	8.03907	7.45286	7.90199	-1.45255	-0.537395	-1.2606	-1.08352	0.060215
FBgn0032494	4.15182	4.96631	4.75858	5.75297	5.83112	5.54692	-1.60115	-0.864806	-0.788341	-1.08477	0.0526038
FBgn0030943	0.784969	-0.0104255	-0.221999	0.628882	1.89375	1.31048	0.156087	-1.90417	-1.53248	-1.09352	0.226682
FBgn0028342	9.17338	9.39677	9.55271	10.3969	10.4279	10.5983	-1.22352	-1.03118	-1.0456	-1.1001	0.00314601
FBgn0035827	1.65376	2.00818	1.66081	3.4746	2.46394	2.69206	-1.82084	-0.455755	-1.03125	-1.10261	0.108263
FBgn0035246	3.12652	4.39814	5.04201	4.90019	5.67985	5.34303	-1.77367	-1.2817	-0.301014	-1.1188	0.122729
FBgn0030306	1.91238	2.88783	2.62841	1.19398	4.59885	4.9993	0.718398	-1.71102	-2.37089	-1.12117	0.35501
FBgn0250848	2.95338	4.92208	3.54379	5.2651	4.77456	4.76412	-2.31172	0.147523	-1.22032	-1.12818	0.253667
FBgn0033603	2.32581	2.88205	2.43824	3.28553	3.59531	4.1691	-0.959717	-0.713266	-1.73085	-1.13461	0.0658447
FBgn0052190	3.7119	2.9492	2.43795	4.15452	4.6515	3.71598	-0.442621	-1.7023	-1.27803	-1.14098	0.0910442
FBgn0029868	5.81832	3.92372	4.76571	4.52274	6.53808	6.87245	1.29558	-2.61436	-2.10674	-1.14184	0.450457
FBgn0035165	4.16765	1.99439	1.6434	2.24412	4.19143	4.82068	1.92353	-2.19703	-3.17728	-1.15026	0.538318
FBgn0029854	6.04562	4.68201	4.76234	4.33263	6.66583	7.9527	1.71299	-1.98381	-3.19036	-1.15373	0.516024
FBgn0053094	4.83185	5.26284	4.94636	5.51555	6.40408	6.60835	-0.683697	-1.14125	-1.662	-1.16231	0.0543438
FBgn0032840	-0.264305	-1.02657	0.618199	1.29104	0.659928	0.879595	-1.55535	-1.68649	-0.261395	-1.16775	0.124056
FBgn0015795	1.36622	3.40794	1.03278	3.14607	3.07125	3.09423	-1.77986	0.336691	-2.06144	-1.1682	0.262676
FBgn0026409	-3.53532	-3.00086	-2.58969	-1.39513	-1.63177	-2.58704	-2.14019	-1.36909	-0.00264679	-1.17064	0.201927
FBgn0030608	3.76518	4.19393	4.43205	5.56518	5.29939	5.05531	-1.8	-1.10546	-0.623263	-1.17624	0.0749526
FBgn0003941	9.43185	9.43539	9.71396	10.8003	10.6046	10.7105	-1.36847	-1.16917	-0.996539	-1.17806	0.00821792
FBgn0026620	1.01517	0.83916	0.671629	2.1736	1.88336	2.00986	-1.15843	-1.0442	-1.33823	-1.18029	0.00521651
FBgn0026777	0.230293	1.70591	1.01619	2.32796	1.50025	2.7434	-2.09767	0.205662	-1.72721	-1.20641	0.233198
FBgn0039555	-2.69082	-3.14861	-2.69423	-0.926409	-1.17673	-2.80744	-1.76441	-1.97188	0.113208	-1.20769	0.210183
FBgn0031097	7.46279	7.32031	7.3252	8.75038	8.25086	8.76124	-1.2876	-0.930553	-1.43604	-1.21806	0.0148298
unassigned	-2.02222	-1.35198	-2.03331	-0.581449	-0.248887	-0.919002	-1.44077	-1.1031	-1.11431	-1.21939	0.00814627
FBgn0265959	-2.02222	-1.35198	-2.03331	-0.581449	-0.248887	-0.919002	-1.44077	-1.1031	-1.11431	-1.21939	0.00814627
FBgn0038400	4.88798	3.65886	2.28104	4.72075	4.98346	4.79255	0.167224	-1.3246	-2.51151	-1.22296	0.255279
FBgn0038271	8.09318	6.61929	6.93386	8.55076	8.45532	8.32308	-0.457583	-1.83602	-1.38922	-1.22761	0.0941983
FBgn0026533	4.797	4.56267	5.20905	5.89386	6.24453	6.15628	-1.09685	-1.68186	-0.947232	-1.24198	0.0310599
FBgn0032640	4.97721	5.61248	5.08058	6.30327	6.51972	6.58103	-1.32605	-0.907234	-1.50045	-1.24458	0.0194227
FBgn0003330	-2.14238	-2.02222	-1.71888	-0.986011	-1.31538	0.180063	-1.15637	-0.706847	-1.89895	-1.25405	0.0689673
FBgn0041781	3.24985	2.41691	1.92104	3.73426	3.69228	3.9379	-0.484407	-1.27537	-2.01686	-1.25888	0.10452
FBgn0284252	1.31655	1.18938	-0.179286	2.33094	1.84008	1.94894	-1.01439	-0.650698	-2.12823	-1.26444	0.104544
FBgn0033730	4.00678	8.08288	7.8122	8.49372	7.62789	7.57389	-4.48693	0.454991	0.238316	-1.26454	0.515027
FBgn0010288	4.94543	5.70984	5.80121	6.57977	6.5109	7.17304	-1.63433	-0.80106	-1.37183	-1.26907	0.0355734
FBgn0011745	-0.376214	-0.286672	0.563335	0.0452448	1.8396	1.83669	-0.421459	-2.12627	-1.27335	-1.27369	0.122465
FBgn0039402	2.18029	3.03139	1.79516	3.68396	3.68166	3.49629	-1.50367	-0.650268	-1.70113	-1.28502	0.0575825
FBgn0011327	2.10115	3.61301	3.13477	4.08408	4.38324	4.26834	-1.98292	-0.770228	-1.13358	-1.29558	0.0690492
FBgn0034430	-1.66672	-0.902647	-1.38912	0.822514	-0.0416032	-0.850278	-2.48923	-0.861044	-0.53884	-1.29637	0.164819
FBgn0264606	-0.921755	-0.0389131	-0.186506	0.843177	1.00165	0.913202	-1.76493	-1.04056	-1.09971	-1.30173	0.030383
FBgn0036746	0.131057	-0.239596	-1.8159	1.4152	0.569095	0.0190832	-1.28414	-0.808691	-1.83499	-1.30927	0.0476587
FBgn0264693	3.78319	3.58128	3.57019	5.07416	5.02458	4.80366	-1.29096	-1.4433	-1.23347	-1.32258	0.00223277
FBgn0021944	-0.313861	-2.57317	-0.89503	-0.505539	0.434298	0.259528	0.191678	-3.00747	-1.15456	-1.32345	0.289692
FBgn0036740	4.47067	4.30562	4.3456	5.5008	5.4111	6.20919	-1.03013	-1.10548	-1.86359	-1.33307	0.0376262
FBgn0035844	-2.76475	-3.98644	-2.09058	-2.04082	-1.31751	-1.4774	-0.723924	-2.66893	-0.613173	-1.33534	0.183458
FBgn0038947	4.35279	6.14625	5.89454	6.36041	7.06346	6.97591	-2.00762	-0.917211	-1.08136	-1.3354	0.0589531
FBgn0015221	6.02028	6.74217	6.34128	7.52648	7.83052	7.76545	-1.5062	-1.08834	-1.42417	-1.33957	0.00898304
FBgn0262512	7.31506	7.37676	7.49158	8.65585	8.71483	8.84783	-1.34079	-1.33807	-1.35625	-1.34504	1.77172e-05
FBgn0004907	4.56007	2.96886	5.23187	5.71973	5.95319	5.13139	-1.15966	-2.98433	0.100477	-1.34784	0.271213
FBgn0010341	2.10473	5.21663	5.30334	5.79108	5.24895	5.63082	-3.68636	-0.0323298	-0.327484	-1.34872	0.368806
FBgn0038065	4.68274	5.11251	4.40166	6.27599	5.81587	6.18033	-1.59325	-0.703365	-1.77867	-1.35843	0.0548245
FBgn0038243	-1.0316	2.65821	1.38877	3.48994	1.42095	2.20351	-4.52154	1.23726	-0.81474	-1.36634	0.502616
FBgn0028685	1.46937	2.88703	2.53522	4.33743	3.04549	3.62136	-2.86805	-0.158455	-1.08614	-1.37088	0.226799
FBgn0036224	1.46937	2.88703	2.53522	4.33743	3.04549	3.62136	-2.86805	-0.158455	-1.08614	-1.37088	0.226799
FBgn0037550	0.746766	0.346402	0.117281	2.31689	2.13147	0.878431	-1.57013	-1.78507	-0.76115	-1.37212	0.0479316
FBgn0061360	3.51729	3.92069	3.61886	5.43237	4.75707	4.9878	-1.91508	-0.836381	-1.36894	-1.37347	0.0477528
FBgn0030694	1.16508	-1.59708	0.71778	1.4317	1.03971	1.98514	-0.266617	-2.63679	-1.26736	-1.39026	0.180307
FBgn0265180	6.52993	6.49396	6.59454	7.71692	8.01291	8.11945	-1.18699	-1.51895	-1.5249	-1.41028	0.0062104
FBgn0260484	6.07504	6.58085	7.01737	7.9871	7.84261	8.07462	-1.91206	-1.26176	-1.05725	-1.41036	0.031804
FBgn0039849	-0.313117	0.914893	0.56252	2.06762	1.75542	1.57857	-2.38074	-0.840531	-1.01605	-1.41244	0.10109
FBgn0030519	4.97409	6.55374	6.73171	7.57264	7.28456	7.65248	-2.59855	-0.730813	-0.920766	-1.41671	0.139641
FBgn0038476	5.45715	5.22196	5.12626	7.00015	5.11665	7.9423	-1.543	0.105309	-2.81603	-1.41791	0.235589
FBgn0040236	-3.07669	-2.5297	-2.33357	-1.39729	-0.471618	-1.81353	-1.6794	-2.05809	-0.520047	-1.41918	0.0918709
FBgn0020655	-0.321899	-0.145148	-0.776945	1.33817	0.430983	1.24525	-1.66007	-0.576131	-2.0222	-1.41946	0.0822742
FBgn0027619	4.03759	4.36718	4.39558	5.75453	5.50734	5.80358	-1.71694	-1.14015	-1.408	-1.4217	0.0134625
FBgn0027494	6.12449	6.27676	6.83416	7.76316	7.89563	7.8454	-1.63867	-1.61886	-1.01124	-1.42292	0.0203068
FBgn0285947	6.12449	6.27676	6.83416	7.76316	7.89563	7.8454	-1.63867	-1.61886	-1.01124	-1.42292	0.0203068
FBgn0001989	7.4751	5.83348	5.53708	7.62134	7.6438	7.85622	-0.146243	-1.81032	-2.31915	-1.42524	0.161968
FBgn0032509	2.55443	5.76729	4.39657	5.39339	5.5871	6.03692	-2.83897	0.180189	-1.64034	-1.43304	0.244124
FBgn0037671	2.33791	3.3732	2.83624	4.65552	3.80505	4.39788	-2.31761	-0.431857	-1.56164	-1.43704	0.119809
FBgn0000116	3.31451	3.66246	3.52008	5.53187	3.89075	5.39189	-2.21736	-0.228298	-1.87181	-1.43916	0.143627
FBgn0002031	5.4195	4.53015	4.85144	6.73662	6.2461	6.14523	-1.31712	-1.71596	-1.29379	-1.44229	0.00890241
FBgn0029118	-1.48638	1.61855	2.29902	2.85489	1.94023	1.97417	-4.34128	-0.321681	0.324859	-1.44603	0.426245
FBgn0033188	-0.57502	0.345331	-0.75328	1.47803	0.81694	1.06166	-2.05305	-0.471609	-1.81494	-1.44653	0.0989293
FBgn0004888	7.52957	7.53969	7.53959	8.79151	9.09347	9.08469	-1.26194	-1.55378	-1.5451	-1.45361	0.00432122
FBgn0038708	7.52957	7.53969	7.53959	8.79151	9.09347	9.08469	-1.26194	-1.55378	-1.5451	-1.45361	0.00432122
FBgn0259203	4.16605	1.51252	1.6434	3.1389	4.20899	4.35424	1.02715	-2.69647	-2.71083	-1.46005	0.36125
FBgn0028686	2.40217	2.93284	2.23825	4.59508	3.64993	3.72672	-2.19291	-0.717098	-1.48847	-1.46616	0.0750979
FBgn0037742	2.40217	2.93284	2.23825	4.59508	3.64993	3.72672	-2.19291	-0.717098	-1.48847	-1.46616	0.0750979
FBgn0283536	9.86372	8.71854	9.10866	10.7417	10.8615	10.5049	-0.877998	-2.14298	-1.39628	-1.47242	0.0569188
FBgn0041713	2.69566	4.38508	3.88633	5.47987	4.76945	5.13552	-2.78421	-0.38437	-1.2492	-1.47259	0.17073
FBgn0042134	4.75997	3.98136	4.21484	5.92745	5.03643	6.43035	-1.16748	-1.05507	-2.21551	-1.47935	0.0570962
FBgn0005671	6.47889	6.34277	6.52573	7.99146	7.85288	7.9422	-1.51257	-1.51011	-1.41647	-1.47972	0.000456647
FBgn0024841	2.32906	5.66728	5.19025	6.2002	5.80765	5.61964	-3.87114	-0.140371	-0.429397	-1.4803	0.342138
FBgn0004363	10.4495	9.05506	8.53218	11.0554	10.6909	10.7418	-0.605901	-1.63581	-2.20963	-1.48378	0.0871107
FBgn0031437	1.74082	3.43076	4.39744	4.21443	5.05841	4.77093	-2.4736	-1.62765	-0.373488	-1.49158	0.134374
FBgn0035906	4.44206	5.33029	5.27941	6.41428	6.571	6.56705	-1.97221	-1.24071	-1.28764	-1.50019	0.0239436
FBgn0260648	-3.01963	-1.94751	-1.4414	-0.0949071	0.137405	-1.9356	-2.92472	-2.08491	0.494201	-1.50514	0.280954
FBgn0004507	0.508185	0.9808	0.247293	2.47174	2.08696	1.70178	-1.96356	-1.10616	-1.45448	-1.50807	0.0261866
FBgn0002440	2.32997	2.43079	2.53083	3.8718	4.40317	3.56394	-1.54183	-1.97238	-1.03311	-1.51578	0.0306075
FBgn0032946	4.79061	4.30748	4.5051	5.21189	6.49999	6.44038	-0.42128	-2.19251	-1.93528	-1.51636	0.11109
FBgn0029506	0.18382	-0.34685	-0.30419	0.282448	1.89191	1.9458	-0.0986285	-2.23876	-2.24999	-1.52912	0.165968
FBgn0030791	3.25682	3.71356	3.72459	5.58544	4.89945	4.80809	-2.32863	-1.18589	-1.0835	-1.53267	0.0615989
FBgn0263120	0.148593	-1.89086	-2.84273	0.679097	-0.0550105	-0.606831	-0.530504	-1.83585	-2.2359	-1.53408	0.0966083
FBgn0052230	9.07062	8.30643	8.73794	10.064	10.312	10.3464	-0.993424	-2.00554	-1.6085	-1.53582	0.0348415
FBgn0038808	2.99913	1.15831	2.91314	3.74944	3.74747	4.19452	-0.750315	-2.58916	-1.28139	-1.54029	0.106168
FBgn0029969	-0.0437031	1.38376	0.205638	2.04529	2.92106	1.26379	-2.08899	-1.5373	-1.05816	-1.56148	0.0345063
FBgn0020235	5.1627	6.13174	6.2966	7.34427	7.47997	7.45338	-2.18156	-1.34823	-1.15679	-1.56219	0.0382387
FBgn0001105	5.90676	5.82892	6.2532	7.88026	7.19832	7.62044	-1.9735	-1.3694	-1.36725	-1.57005	0.0161105
FBgn0038974	1.22958	1.36617	1.61455	2.79023	3.37249	2.75937	-1.56065	-2.00633	-1.14482	-1.5706	0.0241771
FBgn0261458	2.54554	4.23506	3.9578	5.35482	4.93724	5.1626	-2.80927	-0.702175	-1.2048	-1.57208	0.131813
FBgn0034512	4.69149	4.8021	5.20834	5.83103	6.67154	6.91788	-1.13954	-1.86944	-1.70953	-1.57284	0.0192634
FBgn0005391	4.63057	5.22801	4.21018	5.97397	6.84129	5.98032	-1.34341	-1.61328	-1.77014	-1.57561	0.00619756
FBgn0025381	-1.97038	1.25191	1.07041	3.43215	1.56938	0.0809981	-5.40254	-0.317476	0.989416	-1.57687	0.503557
FBgn0034403	4.62844	5.0686	4.91103	5.98546	6.66844	6.69125	-1.35702	-1.59983	-1.78022	-1.57902	0.00597517
FBgn0015019	0.929789	2.21065	1.07886	3.77893	2.99004	2.19002	-2.84914	-0.779394	-1.11116	-1.5799	0.132907
FBgn0285913	-0.168273	0.711936	0.79305	2.27205	1.80618	2.00038	-2.44032	-1.09424	-1.20733	-1.58063	0.0669927
FBgn0039647	3.5571	1.51561	1.30046	3.25267	3.45845	4.41147	0.304431	-1.94284	-3.11101	-1.58314	0.25496
FBgn0000071	0.0284171	0.415699	-0.795997	2.04964	1.37236	1.01723	-2.02122	-0.956657	-1.81322	-1.59704	0.0391805
FBgn0033349	-0.851558	-0.246608	-1.11764	0.729984	0.536519	1.32318	-1.58154	-0.783127	-2.44082	-1.60183	0.0788688
FBgn0031268	3.33565	3.58896	3.88333	5.16824	5.36489	5.11047	-1.83259	-1.77593	-1.22714	-1.61189	0.0140451
FBgn0033602	0.0276648	0.789779	0.392546	1.59705	2.70103	1.75849	-1.56938	-1.91125	-1.36594	-1.61552	0.00955958
FBgn0069923	2.19602	3.31567	4.07967	4.89281	5.27296	4.28308	-2.69679	-1.95729	-0.20341	-1.61916	0.159939
FBgn0286213	7.73807	8.05188	8.02722	9.82282	9.57204	9.2847	-2.08475	-1.52017	-1.25748	-1.6208	0.0219306
FBgn0260006	0.894763	1.80181	1.88422	2.37314	3.6121	3.47133	-1.47838	-1.81029	-1.58711	-1.62526	0.00359382
FBgn0036022	1.48196	2.23277	1.98287	4.93609	2.52591	3.14416	-3.45413	-0.293135	-1.16129	-1.63619	0.224825
FBgn0284243	8.53306	8.91963	8.69482	9.8222	10.7517	10.483	-1.28913	-1.83203	-1.7882	-1.63645	0.0111325
FBgn0003888	8.53306	8.91963	8.69482	9.8222	10.7517	10.483	-1.28913	-1.83203	-1.7882	-1.63645	0.0111325
FBgn0036685	-3.73837	-0.355087	-1.67501	-0.765344	-1.52155	1.43279	-2.97302	1.16646	-3.1078	-1.63812	0.363293
FBgn0011270	6.5982	7.52807	7.1375	8.71248	8.77806	8.74248	-2.11428	-1.24998	-1.60498	-1.65641	0.0221699
FBgn0014869	6.5982	7.52807	7.1375	8.71248	8.77806	8.74248	-2.11428	-1.24998	-1.60498	-1.65641	0.0221699
FBgn0051674	2.21225	2.93736	2.25578	4.51477	3.88129	4.01125	-2.30252	-0.943933	-1.75547	-1.66731	0.051721
FBgn0032889	2.21225	2.93736	2.25578	4.51477	3.88129	4.01125	-2.30252	-0.943933	-1.75547	-1.66731	0.051721
FBgn0034564	0.0774043	1.78962	1.83686	3.35147	3.20538	2.15087	-3.27406	-1.41576	-0.314004	-1.66794	0.193218
FBgn0035601	6.20407	6.57012	7.02858	8.13663	8.39776	8.27881	-1.93256	-1.82764	-1.25023	-1.67014	0.0157523
FBgn0033204	-3.11807	-0.2821	-0.688826	-1.80841	1.21505	1.56264	-1.30966	-1.49715	-2.25146	-1.68609	0.0279246
FBgn0038829	0.448253	0.642322	1.28368	3.48786	2.3567	1.59181	-3.03961	-1.71437	-0.308132	-1.68737	0.165759
FBgn0032283	4.38286	5.30515	4.28338	6.01579	6.75472	6.29803	-1.63293	-1.44957	-2.01465	-1.69905	0.00946025
FBgn0024238	-1.21994	-1.01644	-5.35803	-1.17085	-0.897576	-0.405477	-0.0490842	-0.118867	-4.95255	-1.70683	0.403272
FBgn0034293	3.02969	2.35175	3.05997	3.70326	5.35393	4.51205	-0.673577	-3.00218	-1.45209	-1.70928	0.129824
FBgn0004177	-0.468393	1.32981	1.21295	2.55872	2.36922	2.29141	-3.02711	-1.03941	-1.07846	-1.71499	0.120491
FBgn0005648	1.59879	1.68489	2.92938	4.49515	2.90635	3.95793	-2.89637	-1.22145	-1.02855	-1.71546	0.10163
FBgn0033869	3.28577	1.20575	2.01379	3.49044	3.94649	4.21734	-0.204671	-2.74074	-2.20355	-1.71632	0.156107
FBgn0036030	2.50503	4.77144	4.50764	5.84912	5.33457	5.75159	-3.34409	-0.563129	-1.24395	-1.71706	0.176654
unassigned	3.14287	3.19468	2.65163	3.83218	4.3328	5.98562	-0.689309	-1.13812	-3.33399	-1.72047	0.169862
FBgn0022987	3.62913	2.04267	2.37844	4.61236	4.08155	4.54544	-0.983225	-2.03888	-2.167	-1.7297	0.0439431
FBgn0035772	6.55143	6.2832	6.16952	8.31765	7.7904	8.09024	-1.76622	-1.5072	-1.92072	-1.73138	0.0048198
FBgn0035318	0.266933	0.286474	0.649022	2.11655	2.04172	2.24475	-1.84962	-1.75525	-1.59573	-1.73353	0.00182181
FBgn0034650	-0.396834	-1.0576	-1.55849	1.38108	0.362593	0.448288	-1.77792	-1.42019	-2.00677	-1.73496	0.00954074
FBgn0024985	0.746194	1.44762	1.34101	3.05618	2.97855	2.71908	-2.30998	-1.53093	-1.37807	-1.73966	0.0264267
FBgn0028833	4.81755	5.33427	5.53069	7.17017	7.13489	6.59763	-2.35262	-1.80062	-1.06694	-1.74006	0.0428734
FBgn0003517	4.83277	5.76048	5.84618	7.29599	7.04613	7.32864	-2.46322	-1.28564	-1.48247	-1.74378	0.0409556
FBgn0036926	4.9576	4.78345	5.03069	5.86529	6.99063	7.14841	-0.907693	-2.20718	-2.11772	-1.7442	0.0531607
FBgn0031769	-2.50572	-1.97813	-3.24217	-0.180598	-1.37252	-0.923326	-2.32512	-0.605614	-2.31885	-1.74986	0.0923331
FBgn0034001	1.40557	1.65617	0.866023	2.68309	3.05255	3.44263	-1.27753	-1.39638	-2.57661	-1.75017	0.0518052
FBgn0004432	6.42342	7.81088	7.73764	9.49449	8.88101	8.85879	-3.07108	-1.07014	-1.12115	-1.75412	0.116797
FBgn0036415	6.42342	7.81088	7.73764	9.49449	8.88101	8.85879	-3.07108	-1.07014	-1.12115	-1.75412	0.116797
FBgn0038043	3.45561	3.05179	2.87394	5.27678	4.94327	4.45572	-1.82117	-1.89148	-1.58178	-1.76481	0.00280933
FBgn0004638	-0.678949	1.58931	1.0041	3.14639	2.25153	1.81711	-3.82534	-0.662218	-0.813008	-1.76686	0.228458
FBgn0029882	-1.37481	1.6389	0.530822	2.83191	1.88344	1.38012	-4.20673	-0.244537	-0.849302	-1.76686	0.288069
FBgn0051713	0.178428	2.41811	0.00631738	2.36775	2.95526	2.61541	-2.18932	-0.537152	-2.60909	-1.77852	0.106598
FBgn0086768	3.34973	3.28502	3.39284	5.30419	4.984	5.07922	-1.95445	-1.69898	-1.68638	-1.77994	0.00239869
FBgn0037862	7.25868	7.64824	7.42626	9.07939	9.51862	9.07735	-1.8207	-1.87038	-1.65109	-1.78072	0.00138683
FBgn0010100	7.25868	7.64824	7.42626	9.07939	9.51862	9.07735	-1.8207	-1.87038	-1.65109	-1.78072	0.00138683
FBgn0002930	-0.235403	-0.911273	-0.53972	1.07523	1.66738	0.914843	-1.31063	-2.57865	-1.45456	-1.78128	0.0470907
FBgn0021825	4.41265	4.21301	4.04813	5.78596	5.92106	6.34059	-1.37331	-1.70805	-2.29246	-1.79127	0.0217506
FBgn0051450	0.515549	1.28785	0.148481	2.85605	1.55306	2.93933	-2.3405	-0.265218	-2.79085	-1.79886	0.146849
FBgn0033428	1.4877	2.41697	2.04381	3.80083	3.77121	3.77955	-2.31313	-1.35423	-1.73574	-1.80103	0.0231233
FBgn0031057	3.2356	3.28766	2.91796	5.06781	5.11064	4.67083	-1.83221	-1.82298	-1.75287	-1.80269	0.000193068
FBgn0026418	2.61277	2.71944	1.91217	4.31686	4.37736	3.9774	-1.7041	-1.65791	-2.06524	-1.80908	0.00502832
FBgn0034345	6.67694	6.34295	5.94296	7.96138	8.37965	8.05892	-1.28444	-2.0367	-2.11596	-1.81237	0.0207104
FBgn0034245	5.96859	5.82321	5.69558	7.36443	7.99849	7.66014	-1.39584	-2.17528	-1.96457	-1.84523	0.0155445
FBgn0038181	3.55371	3.74341	3.83145	5.9305	5.70781	5.05474	-2.37678	-1.96441	-1.22329	-1.85483	0.0315435
FBgn0027932	6.15764	5.5236	5.45132	7.70061	7.27124	7.73205	-1.54297	-1.74764	-2.28073	-1.85712	0.0137321
FBgn0037146	1.18504	2.23223	0.319253	2.87192	3.43137	3.00608	-1.68688	-1.19914	-2.68683	-1.85762	0.0513201
FBgn0061198	-0.155241	1.7814	1.69984	3.29894	2.49182	3.12345	-3.45418	-0.710416	-1.42361	-1.86274	0.151627
FBgn0034753	7.0095	7.31246	7.27389	9.22369	8.98405	8.98409	-2.2142	-1.67158	-1.7102	-1.86533	0.00866665
FBgn0036290	2.28409	3.69265	3.24384	5.00547	5.03043	4.79032	-2.72138	-1.33777	-1.54648	-1.86854	0.0492291
FBgn0014020	5.37248	5.71773	5.78141	7.15103	7.58599	7.77102	-1.77855	-1.86826	-1.98961	-1.8788	0.00105786
FBgn0013342	0.991132	-1.49164	-0.737353	-0.576438	1.86337	3.13376	1.56757	-3.35501	-3.87111	-1.88618	0.390165
FBgn0030159	3.71291	3.42327	3.13119	4.84682	5.69615	5.4048	-1.13391	-2.27289	-2.27362	-1.89347	0.037954
FBgn0039697	6.00331	6.5755	6.28691	8.48165	8.06863	8.00216	-2.47834	-1.49314	-1.71525	-1.89558	0.023889
FBgn0032259	-0.856368	-0.863086	-0.679615	1.31551	1.40597	0.571466	-2.17188	-2.26906	-1.25108	-1.89734	0.0280013
FBgn0015776	5.00667	5.3683	5.50245	6.38191	7.59982	7.59606	-1.37524	-2.23152	-2.09361	-1.90012	0.0189622
FBgn0261439	3.24053	3.07451	2.51352	5.01213	5.14205	4.37536	-1.7716	-2.06754	-1.86185	-1.90033	0.00211675
[truncated: 1,032 more rows]

## Sheet: Sheet2
FlyBase gene ID	base mean	log2FC_G1_vs_TL	P-value	log2FC_G2_vs_TL	P-value
FBgn0087002	33803.7	0.50318	3.87556e-05	0.540239	8.18806e-06		G1 - granules 1 fraction
FBgn0013733	30500.9	0.634318	2.29794e-21	0.663101	2.8782e-23		G2 - granules 2 fraction
FBgn0011693	24138.5	0.776923	4.674e-12	0.76712	9.20285e-12		TL - tissue lysate fraction
FBgn0053196	23739.6	0.623434	5.20591e-13	0.700991	2.8438e-16		Shown are RNAs expressed with base mean >10
FBgn0283427	19825	0.796064	9.09722e-13	0.871265	3.61396e-15		RNAs enriched in both G1 and G2 fractions vs. tissue lysate by log2FC >0,5 and P-value <0,05 (two-sided paired t-test) are shown in orange
FBgn0028482	18686.6	2.18759	3.58049e-80	2.16454	1.88111e-78
FBgn0030317	18559.7	1.56233	1.37541e-53	1.61467	3.66736e-57
FBgn0003162	17419	2.72297	3.3247e-100	2.70803	4.86856e-99
FBgn0036663	17012.3	0.834768	1.45006e-23	0.867599	2.22539e-25
FBgn0001234	16306.6	1.11566	0.000469382	1.23986	7.54582e-05
FBgn0261260	16024.8	0.838406	5.46682e-44	0.8739	1.44372e-47
FBgn0013272	13339.4	1.2429	4.67927e-67	1.26688	1.81813e-69
FBgn0250789	11412.5	0.618036	4.56786e-28	0.629065	7.0839e-29
FBgn0011230	10897.5	0.592265	5.85353e-17	0.653969	1.70943e-20
FBgn0000416	10855.2	0.67123	3.34142e-19	0.764979	9.71768e-25
FBgn0250788	10788.7	0.61161	4.14517e-20	0.63638	1.27673e-21
FBgn0284408	9930.67	0.551007	3.80682e-09	0.684091	9.74233e-14
FBgn0033246	9533.33	0.711539	5.87243e-10	0.740511	1.02805e-10
FBgn0004167	9206.76	0.811475	1.45087e-20	0.918015	3.93631e-26
FBgn0036619	9064.55	1.50573	1.52196e-45	1.57043	1.86653e-49
FBgn0263077	8992.07	1.28158	1.50448e-10	1.31925	3.89246e-11
FBgn0034709	8436.27	2.57274	1.01359e-48	2.53551	2.38369e-47
FBgn0261797	8421.66	0.736157	1.71507e-28	0.713881	1.25598e-26
FBgn0086348	7858.55	3.07069	7.62257e-200	3.04349	1.02755e-195
FBgn0083956	7277.73	0.644781	3.12739e-24	0.670827	5.31441e-26
FBgn0036454	6995.97	0.812083	2.85008e-28	0.854911	3.83028e-31
FBgn0004507	6883.9	0.615517	2.10475e-13	0.617182	2.119e-13
FBgn0266717	6703.62	0.633022	4.96512e-20	0.654948	2.87635e-21
FBgn0002567	6280.47	1.5898	5.76425e-50	1.59793	2.22624e-50
FBgn0013770	6066.84	1.34009	7.53661e-54	1.29139	7.83786e-50
FBgn0032208	6000.3	0.558851	2.36536e-18	0.557435	4.39365e-18
FBgn0051451	5742.6	1.01272	0.00198882	0.95447	0.00384004
FBgn0000319	5650.18	0.506204	1.44742e-16	0.502436	3.9558e-16
FBgn0069973	5578.5	1.62804	3.82793e-45	1.54286	1.99851e-40
FBgn0015776	5165.88	1.27558	9.53734e-48	1.25886	2.49339e-46
FBgn0027843	5029.64	1.54524	2.86757e-44	1.59261	7.38645e-47
FBgn0023458	4961.2	0.514179	1.60575e-14	0.593511	5.50725e-19
FBgn0053087	4758.36	1.09927	4.59916e-82	1.15161	3.5355e-89
FBgn0025885	4758.06	1.30157	3.70818e-62	1.27184	6.65417e-59
FBgn0028371	4747.29	0.634221	8.95943e-19	0.623484	5.56412e-18
FBgn0265988	4686.98	1.04587	2.21214e-31	1.14181	3.50594e-37
FBgn0005664	4620.45	2.87994	2.2339e-29	3.16056	2.63806e-35
FBgn0037913	4587.65	1.85941	5.23579e-78	1.83914	4.47554e-76
FBgn0030674	4567.54	0.52518	4.78398e-12	0.605285	1.09755e-15
FBgn0267828	4520.92	1.3263	2.17058e-47	1.40907	3.24253e-53
FBgn0033710	4484.8	0.587654	1.02101e-13	0.598929	4.19132e-14
FBgn0260003	4322.79	0.555658	1.29825e-11	0.580739	1.58458e-12
FBgn0032136	4173.5	0.781255	3.29902e-10	0.810932	6.54366e-11
FBgn0032286	3772.35	0.609889	1.0622e-15	0.582115	3.31611e-14
FBgn0027590	3709.23	0.695236	2.23832e-12	0.677242	1.0504e-11
FBgn0004629	3670.71	0.808803	4.81217e-15	0.804892	8.28034e-15
FBgn0003141	3644.93	2.7221	7.12672e-51	2.70253	4.1035e-50
FBgn0031879	3549.23	1.24731	1.54987e-39	1.35413	2.61608e-46
FBgn0031850	3537.74	1.79197	3.58291e-93	1.83936	1.25065e-97
FBgn0031107	3491.17	0.668784	2.07901e-09	0.836438	2.46225e-14
FBgn0267350	3458.94	0.643071	5.74876e-16	0.644877	6.97016e-16
FBgn0010434	3398.09	0.553837	1.85629e-16	0.597803	7.87919e-19
FBgn0039709	3299.99	2.18773	4.93623e-129	2.21641	1.04146e-131
FBgn0013812	3285.46	0.984715	1.31923e-30	1.09179	2.95392e-37
FBgn0028490	3284.99	0.732584	3.03498e-17	0.833665	4.91293e-22
FBgn0259685	3283.72	0.98923	2.671e-34	0.9768	3.7788e-33
FBgn0030478	3275.54	0.624944	6.3612e-16	0.572812	2.70562e-13
FBgn0025697	3146.3	1.77386	7.89758e-68	1.77098	2.98385e-67
FBgn0027948	3115.02	0.519619	3.61671e-13	0.52189	4.36717e-13
FBgn0020236	3099.61	0.547216	1.48047e-10	0.516384	2.2781e-09
FBgn0013763	2967.3	0.566927	2.93227e-13	0.571941	2.65992e-13
FBgn0028331	2854.44	1.05685	8.32905e-45	1.04169	5.58194e-43
FBgn0015609	2853	0.575903	1.58194e-08	0.633623	4.06047e-10
FBgn0032652	2848.87	1.24493	4.25969e-39	1.19037	1.77732e-35
FBgn0262870	2835.31	0.573908	2.26935e-07	0.689996	2.62176e-10
FBgn0034618	2820.15	0.676745	4.89253e-06	0.669227	6.74761e-06
FBgn0033194	2810.69	0.609191	1.36273e-22	0.632593	7.96115e-24
FBgn0037163	2790.01	2.02562	1.35529e-77	2.01604	1.74896e-76
FBgn0052521	2780.14	0.84103	4.75489e-15	0.955174	3.82322e-19
FBgn0024320	2763.29	0.690043	2.35263e-17	0.595144	7.30696e-13
FBgn0027552	2703.44	1.26868	6.90625e-54	1.29818	5.92063e-56
FBgn0023129	2692.06	1.71824	1.75906e-47	1.71352	4.59069e-47
FBgn0053970	2608.46	0.550763	1.27557e-14	0.560209	8.34589e-15
FBgn0038349	2579.57	0.596276	4.24196e-11	0.580902	2.03151e-10
FBgn0036279	2553.47	0.607573	5.38972e-16	0.593314	5.36824e-15
FBgn0033730	2536.37	2.54888	1.37798e-87	2.61302	8.13526e-92
FBgn0030809	2487.93	0.546222	4.06098e-17	0.550557	5.44568e-17
FBgn0263397	2480.67	0.860241	7.22525e-17	0.891288	6.33759e-18
FBgn0265434	2450.16	0.646232	7.77696e-20	0.69627	1.4433e-22
FBgn0264975	2440.53	0.560998	3.00517e-16	0.602635	2.63841e-18
FBgn0039048	2401.68	1.12884	7.51781e-47	1.16974	1.10478e-49
FBgn0001208	2400.68	0.983047	2.31704e-22	1.05849	1.18318e-25
FBgn0267001	2392.22	0.539637	1.65305e-08	0.55821	5.80848e-09
FBgn0037537	2366.12	1.14941	3.51713e-29	1.10628	7.62044e-27
FBgn0032456	2359.28	0.50156	9.61201e-15	0.522287	1.37253e-15
FBgn0037607	2334.45	0.560766	1.0551e-11	0.524998	3.56617e-10
FBgn0053517	2332.77	0.879411	7.52604e-16	0.869659	2.10819e-15
FBgn0004598	2330.1	0.887314	5.39435e-43	0.911047	2.13043e-44
FBgn0000723	2290.43	0.535102	6.29216e-10	0.562882	8.37017e-11
FBgn0035710	2273.82	0.921296	1.39462e-32	0.909104	3.16797e-31
FBgn0038946	2265.45	0.728679	1.15515e-14	0.69202	4.12011e-13
FBgn0034405	2261.86	0.849849	1.74193e-30	0.815942	1.36541e-27
FBgn0027279	2255.12	0.537448	3.99766e-13	0.58418	3.66182e-15
FBgn0027611	2221.79	0.685368	6.56653e-12	0.633737	3.86261e-10
FBgn0010051	2196.15	0.677054	2.2555e-20	0.706601	9.51835e-22
FBgn0030613	2195.13	0.677077	2.00306e-19	0.701896	1.58907e-20
FBgn0261397	2182.65	0.740759	8.58019e-19	0.762996	1.2612e-19
FBgn0027108	2164.19	0.687483	5.79991e-16	0.663066	1.2424e-14
FBgn0003204	2134.89	1.56265	2.75509e-69	1.56241	1.46606e-68
FBgn0052082	2084.12	0.632816	4.98633e-11	0.608569	4.11141e-10
FBgn0014396	2074.06	0.591004	1.24131e-05	0.61119	6.12072e-06
FBgn0032810	2055.61	2.01518	1.10869e-98	1.98133	1.75383e-94
FBgn0050069	2027.23	0.518169	7.74763e-10	0.590663	1.97893e-12
FBgn0033476	2014.17	0.59151	2.31852e-10	0.602943	1.34661e-10
FBgn0023479	2012.55	0.552276	4.18905e-06	0.518675	1.97214e-05
FBgn0041182	2012	0.664731	6.38033e-16	0.636938	2.21429e-14
FBgn0002937	1980.19	0.839478	4.41467e-25	0.79391	4.29714e-22
FBgn0243486	1962.4	2.21506	1.58246e-158	2.2472	1.22153e-161
FBgn0025641	1950.05	0.731426	4.99988e-20	0.760763	2.83172e-21
FBgn0016123	1944.54	0.653251	5.09807e-14	0.582685	4.3621e-11
FBgn0036316	1930.79	0.743475	2.06741e-20	0.724687	4.33581e-19
FBgn0035696	1927.84	1.35065	8.58286e-56	1.33313	1.1617e-53
FBgn0264953	1899.57	0.677355	7.91603e-17	0.626406	3.62793e-14
FBgn0011722	1883.17	0.591288	1.44052e-13	0.599933	1.27639e-13
FBgn0259714	1841.61	2.40855	1.76144e-70	2.40005	1.06567e-69
FBgn0039081	1825.12	0.791571	7.04987e-18	0.768949	1.15015e-16
FBgn0004885	1805.83	1.05939	8.41614e-31	1.12691	1.91358e-34
FBgn0004647	1804.54	0.945145	5.15012e-31	0.999677	4.0087e-34
FBgn0051116	1803.94	0.597097	1.12984e-13	0.624506	1.26473e-14
FBgn0039620	1797.39	0.656808	1.40121e-19	0.607782	2.07997e-16
FBgn0039241	1761.53	1.86637	1.90844e-18	1.80511	3.01175e-17
FBgn0087012	1748.79	0.600858	8.46992e-10	0.583182	4.06439e-09
FBgn0037240	1745.26	0.541198	2.29415e-14	0.589384	1.59407e-16
FBgn0053144	1742.69	0.556227	1.42997e-12	0.599167	3.03744e-14
FBgn0035285	1735.38	0.70336	2.24711e-16	0.71845	9.06246e-17
FBgn0250848	1724.87	0.815089	5.36795e-23	0.795422	1.76558e-21
FBgn0034693	1688.1	1.1026	4.94663e-23	1.19828	6.29804e-27
FBgn0013997	1670.4	0.763001	1.06591e-27	0.746303	8.76356e-26
FBgn0000163	1666.8	0.717202	1.45618e-25	0.724114	2.41354e-25
FBgn0032022	1662.51	1.82948	1.14128e-122	1.76229	9.56526e-112
FBgn0027570	1638.25	0.580968	9.59929e-11	0.516507	2.01449e-08
FBgn0003137	1629.18	0.794084	1.24362e-07	0.819765	4.79829e-08
FBgn0004370	1622.46	0.789434	1.7563e-19	0.905233	3.72743e-25
FBgn0268063	1616.33	0.557038	3.89046e-10	0.584734	6.27358e-11
FBgn0000547	1615.45	0.587835	1.15515e-14	0.626829	3.38252e-16
FBgn0034797	1603.39	0.579839	2.2689e-10	0.74987	9.31506e-17
FBgn0023477	1588.91	0.71197	2.72827e-12	0.656473	2.19684e-10
FBgn0264089	1554.01	0.566806	8.54727e-11	0.565835	1.46219e-10
FBgn0003475	1553.58	0.569766	2.85186e-09	0.580867	1.85682e-09
FBgn0032006	1542.44	1.03534	2.00768e-42	0.961454	1.17732e-35
FBgn0037963	1538.32	1.06496	5.51953e-37	1.05478	1.24393e-35
FBgn0014075	1528.26	0.783896	1.90801e-23	0.798147	9.62453e-24
FBgn0033033	1517.82	1.55161	7.01358e-45	1.68867	1.00933e-52
FBgn0040236	1506.8	0.546954	1.96369e-10	0.641814	6.34791e-14
FBgn0050359	1489.45	1.17058	3.40881e-34	1.19645	2.91229e-35
FBgn0031981	1475.36	0.582897	3.79992e-13	0.61015	4.88314e-14
FBgn0259878	1460.92	2.1819	6.26743e-74	2.20193	8.02177e-75
FBgn0033728	1455.58	1.37576	6.47157e-05	1.41396	3.77518e-05
FBgn0035574	1453.19	0.979373	1.97185e-30	1.03843	1.50079e-33
FBgn0034072	1449.49	1.18242	3.21718e-54	1.1865	1.58932e-53
FBgn0000241	1436.05	1.6092	4.66057e-28	1.78247	3.1077e-34
FBgn0052687	1430.07	1.53249	2.81402e-49	1.53835	3.49168e-49
FBgn0025864	1425.88	0.530305	8.87471e-14	0.526506	3.88518e-13
FBgn0051103	1419.88	1.07138	3.97488e-21	1.02512	3.73802e-19
FBgn0004654	1409.13	0.666072	5.64191e-10	0.590997	7.45175e-08
FBgn0036585	1406.1	3.36446	7.62257e-200	3.38243	3.88524e-200
FBgn0033875	1406.02	1.00886	2.80148e-35	1.01281	9.06342e-35
FBgn0004657	1404.34	0.744671	8.52452e-18	0.795445	7.5648e-20
FBgn0036620	1403.37	0.845359	4.90749e-10	0.840622	7.57526e-10
FBgn0286203	1401.09	0.924469	4.66118e-21	0.930133	5.64731e-21
FBgn0011603	1393.84	0.663132	3.28622e-14	0.739477	3.09497e-17
FBgn0038679	1389.58	0.598766	0.000327198	0.805442	4.82931e-07
FBgn0000473	1354.87	0.910909	3.15248e-21	0.843765	3.33142e-17
FBgn0004509	1348.62	0.700485	1.41339e-12	0.771233	6.56533e-15
FBgn0010053	1336.55	0.942263	9.4434e-48	0.947406	1.23664e-46
FBgn0020370	1332.79	0.613394	5.57829e-14	0.588731	1.46047e-12
FBgn0027594	1325.41	0.67612	1.71968e-16	0.720558	3.06892e-18
FBgn0034897	1320.21	1.02822	3.62913e-24	1.10154	2.20492e-27
FBgn0034885	1315.72	1.0889	1.08081e-20	1.07798	4.53731e-20
FBgn0000562	1299.16	0.590436	2.09077e-16	0.626607	7.63255e-18
FBgn0015576	1288.8	0.577384	2.5095e-14	0.603853	2.95912e-15
FBgn0037442	1268.92	0.556774	1.12994e-11	0.56087	1.60898e-11
FBgn0264561	1257.47	0.596377	7.17187e-18	0.576787	4.14351e-16
FBgn0267408	1239.01	0.579186	1.79631e-10	0.559615	1.42992e-09
FBgn0032140	1235.1	1.75301	1.92095e-66	1.67607	7.78063e-60
FBgn0000052	1231.79	0.935206	6.30422e-11	0.942437	5.59892e-11
FBgn0021764	1230.11	0.53981	1.04149e-11	0.589674	1.79274e-13
FBgn0263968	1211.43	0.529037	3.34076e-08	0.524992	6.45963e-08
FBgn0033980	1188.31	0.675906	1.16732e-12	0.631143	6.22268e-11
FBgn0263705	1184.43	0.728221	7.71241e-17	0.703274	2.70442e-15
FBgn0015477	1162.4	0.505558	4.34307e-07	0.524273	2.00855e-07
FBgn0027280	1161.92	0.586028	4.10788e-14	0.553258	3.12233e-12
FBgn0035726	1158.86	0.80996	2.17381e-23	0.736584	7.07566e-19
FBgn0035943	1150.43	3.12569	7.62257e-200	3.09008	6.91485e-193
FBgn0024329	1145.09	0.57047	3.90591e-12	0.589412	1.41083e-12
FBgn0034716	1142.04	1.29781	4.25632e-44	1.40272	1.18966e-50
FBgn0038803	1138.39	0.553903	5.59851e-10	0.513506	2.11615e-08
FBgn0029167	1133.32	0.894258	1.19667e-08	0.973485	4.35977e-10
FBgn0259227	1122.02	0.590204	3.84882e-12	0.609225	1.45774e-12
FBgn0265274	1114.18	1.0591	4.77618e-31	1.02054	3.70241e-28
FBgn0032123	1111.46	0.587888	7.88342e-14	0.603749	4.22097e-14
FBgn0014930	1109.2	1.67424	2.55924e-73	1.63743	7.66112e-69
FBgn0025879	1091.97	0.806466	2.5698e-22	0.785602	1.31366e-20
FBgn0035432	1089	1.09737	2.28957e-44	1.02158	3.21537e-37
FBgn0038072	1074.28	1.56605	2.81209e-68	1.61492	3.51461e-71
FBgn0000053	1062.88	0.80261	1.1702e-06	0.839929	3.46158e-07
FBgn0033574	1058.44	1.1228	4.69043e-40	1.09252	8.32898e-37
FBgn0003867	1055.18	1.43154	4.08409e-43	1.43607	1.26449e-42
FBgn0037468	1053.72	0.938263	1.14637e-12	0.947724	9.18021e-13
FBgn0045063	1051.47	0.855785	2.32329e-26	0.898116	3.57065e-28
FBgn0000239	1045.9	0.677558	2.03921e-13	0.749924	5.95551e-16
FBgn0053080	1039.13	0.526103	8.17132e-13	0.533744	1.2027e-12
FBgn0031629	1037.12	0.85266	5.27044e-10	0.895176	8.00137e-11
FBgn0262057	1036.5	0.788855	7.07623e-17	0.779561	4.03937e-16
FBgn0033320	1035.37	0.746734	3.97944e-19	0.791536	6.72157e-21
FBgn0000317	1026.79	0.593186	1.66299e-09	0.578701	7.68239e-09
FBgn0035695	1017.73	0.509401	5.13356e-11	0.517113	5.9263e-11
FBgn0051092	1014	0.619283	2.41299e-10	0.62541	2.69273e-10
FBgn0038465	1005.18	0.665216	2.11023e-10	0.615078	8.51749e-09
FBgn0004513	1004.39	0.743622	4.70265e-19	0.712413	5.4759e-17
FBgn0001296	1003.1	1.15557	3.36534e-29	1.10781	2.19149e-26
FBgn0035280	995.668	2.35912	3.26449e-18	2.30466	2.32949e-17
FBgn0033289	987.352	1.4255	4.61903e-78	1.44499	2.37648e-78
FBgn0032538	986.454	1.81424	0.000322544	1.8902	0.000159261
FBgn0265296	978.35	0.800672	3.30747e-13	0.921522	4.00613e-17
FBgn0041604	977.591	1.47836	3.6249e-73	1.52164	1.10824e-75
FBgn0039483	975.843	1.20601	1.7447e-37	1.16232	3.78041e-34
FBgn0004569	974.037	1.99891	1.75744e-73	1.97043	2.38574e-70
FBgn0058006	971.158	0.801583	2.79798e-15	0.692477	3.47427e-11
FBgn0045073	963.561	0.530238	3.48689e-08	0.532447	4.98527e-08
FBgn0051637	959.754	0.780593	2.7497e-22	0.745236	1.33518e-19
FBgn0037726	955.223	0.699205	1.36589e-09	0.797902	3.91631e-12
FBgn0085400	947.051	1.50269	3.47254e-39	1.64886	1.28956e-46
FBgn0003463	941.879	0.655524	5.74369e-12	0.689194	8.19577e-13
FBgn0032731	930.922	0.856543	1.28378e-15	0.843165	7.72386e-15
FBgn0030349	928.069	0.583037	9.80321e-10	0.623556	8.96269e-11
FBgn0266801	925.441	0.508982	2.80786e-06	0.583939	6.62996e-08
FBgn0031571	924.093	0.663925	2.04948e-09	0.755133	8.70283e-12
FBgn0033817	920.967	2.01696	1.41061e-48	1.91926	1.49526e-43
FBgn0003515	912.115	1.56658	4.00993e-42	1.50407	4.4761e-38
FBgn0000320	898.71	0.849151	1.28108e-25	0.796026	1.11079e-21
FBgn0029843	896.532	0.841218	4.2168e-23	0.860344	1.81336e-23
FBgn0032753	889.347	1.5946	8.47346e-60	1.51027	3.07147e-52
FBgn0038420	887.555	1.20498	7.40702e-44	1.19247	1.23138e-41
FBgn0029791	881.609	1.66099	7.36933e-61	1.72191	2.69547e-64
FBgn0025724	877.273	0.593683	8.83244e-14	0.507837	9.12216e-10
FBgn0010226	874.178	1.50308	1.69079e-26	1.46708	5.29863e-25
FBgn0030870	870.668	1.10158	5.36795e-23	1.14423	2.57427e-24
FBgn0030421	861.294	0.637589	1.07263e-08	0.539668	3.05286e-06
FBgn0028940	857.771	0.777788	3.77846e-10	0.830184	2.60743e-11
FBgn0031969	856.46	1.41978	5.63753e-33	1.52958	9.13718e-38
FBgn0284247	851.723	1.1585	1.18428e-28	1.27753	3.1077e-34
FBgn0000119	850.331	0.506955	1.41663e-08	0.541672	2.08112e-09
FBgn0086667	835.967	0.541122	0.000634185	0.626323	5.8097e-05
FBgn0083945	834.004	0.556205	3.25195e-06	0.608997	4.23025e-07
FBgn0032536	832.506	0.853653	3.54813e-14	0.811013	1.50307e-12
FBgn0034021	815.009	1.18655	5.26404e-36	1.18147	8.6813e-35
FBgn0040364	806.048	2.05671	2.71699e-71	2.09679	4.93043e-73
FBgn0060296	800.934	0.723269	5.94759e-20	0.751123	1.18728e-20
FBgn0031590	797.826	0.596725	1.6411e-09	0.54916	6.56878e-08
FBgn0051869	789.216	1.37769	4.85715e-30	1.45404	5.64162e-33
FBgn0030234	787.952	1.55035	2.29145e-48	1.53423	1.67778e-46
FBgn0051326	777.951	0.632884	3.77432e-07	0.713357	9.07894e-09
FBgn0027528	769.936	0.892943	3.20704e-25	0.789151	6.10546e-19
FBgn0015037	769.815	0.847362	4.29067e-18	0.778635	5.20781e-15
FBgn0030484	759.295	0.512441	7.15444e-08	0.562182	4.48166e-09
FBgn0036975	756.763	0.706823	8.20935e-13	0.717614	8.19577e-13
FBgn0034718	749.581	0.813317	1.7686e-18	0.855797	8.55348e-20
FBgn0034261	749.066	0.589034	1.74533e-08	0.646559	7.26733e-10
FBgn0027568	748.606	0.559044	5.07957e-11	0.503962	1.16634e-08
FBgn0025643	745.723	0.611859	7.6375e-09	0.651549	1.01364e-09
FBgn0261341	736.688	1.69013	0.000197802	1.75693	9.86268e-05
FBgn0260006	734.415	1.20666	2.17232e-22	1.31297	4.38513e-26
FBgn0037744	733.426	0.526291	1.21981e-08	0.538907	1.01079e-08
FBgn0031681	721.499	0.624077	1.44079e-09	0.748999	3.14981e-13
FBgn0036680	715.481	0.612822	3.13554e-09	0.738833	8.11195e-13
FBgn0263973	714.114	0.657221	1.30775e-11	0.673818	1.01978e-11
FBgn0033236	712.09	0.782888	2.37385e-23	0.717016	1.11503e-18
FBgn0027660	711.697	0.532452	1.20247e-07	0.564699	2.83985e-08
FBgn0036299	704.51	0.655547	8.1841e-13	0.622915	3.47369e-11
FBgn0039776	696.268	0.857276	1.3586e-22	0.881736	4.41944e-23
FBgn0039257	693.848	0.820155	3.70382e-13	1.04785	8.58987e-21
FBgn0026630	688.627	0.857802	2.45979e-24	0.74901	9.09146e-18
FBgn0033661	687.872	0.634987	3.39484e-12	0.686594	1.18814e-13
FBgn0034246	667.192	0.654855	2.56922e-12	0.539004	3.93332e-08
FBgn0266580	661.326	0.563388	3.0272e-05	0.512906	0.000224034
FBgn0022710	660.789	0.543749	0.000139094	0.7518	4.78342e-08
FBgn0032402	658.659	0.592784	1.24317e-09	0.531248	1.48802e-07
FBgn0035484	658.107	0.589676	0.00058855	0.607259	0.000404292
FBgn0001075	650.692	1.00444	3.02528e-23	1.04779	1.91498e-24
FBgn0025631	649.352	0.765302	6.96151e-15	0.832408	5.29607e-17
FBgn0265575	646.822	0.530416	3.37382e-07	0.6322	1.10424e-09
FBgn0052638	632.672	0.930179	3.99358e-17	0.993387	5.79117e-19
FBgn0001987	632.39	0.860486	3.97547e-17	0.802249	1.86186e-14
FBgn0004057	630.734	0.620264	0.000165189	0.796366	6.40645e-07
FBgn0051100	616.386	0.954924	2.63807e-23	0.928787	4.88267e-21
FBgn0284221	615.612	0.693253	1.41679e-08	0.719745	6.53459e-09
FBgn0037796	612.89	0.706848	7.93779e-10	0.70574	1.59198e-09
FBgn0000394	611.608	0.675926	9.46273e-11	0.728805	4.67411e-12
FBgn0038211	611.493	0.71741	1.23323e-08	0.603188	3.93146e-06
FBgn0013771	602.08	0.692517	2.2689e-10	0.713084	1.11796e-10
FBgn0261089	596.087	0.856295	7.21702e-15	0.740976	6.81393e-11
FBgn0034140	585.745	1.7847	2.21263e-27	1.67404	7.52287e-24
FBgn0037956	581.829	0.798492	6.96485e-17	0.713801	4.97917e-13
FBgn0036939	578.547	0.913073	6.15848e-19	0.845242	1.34981e-15
FBgn0039341	548.254	0.701722	4.52698e-12	0.598185	1.64108e-08
FBgn0022800	545.231	1.20998	2.2344e-34	1.14287	1.31958e-29
FBgn0031821	545.01	1.06962	1.85258e-15	0.985694	6.66441e-13
FBgn0040233	543.885	0.525227	3.10084e-06	0.526939	4.72107e-06
FBgn0259834	542.386	0.920379	3.77464e-23	0.902559	2.80545e-21
FBgn0026077	537.922	0.965211	0.000537291	0.99502	0.000343915
FBgn0019929	533.237	0.590512	4.45075e-07	0.655429	2.53145e-08
FBgn0260746	532.648	0.583725	8.05686e-09	0.635768	5.43692e-10
FBgn0040322	532.469	0.673057	2.40522e-09	0.552885	2.78857e-06
FBgn0263316	531.275	0.55791	3.70181e-09	0.540973	3.23646e-08
FBgn0003189	530.869	0.825163	3.53419e-12	0.748714	8.52812e-10
FBgn0058160	527.408	0.507241	1.20695e-07	0.516045	1.68384e-07
FBgn0033483	520.921	1.25066	4.84709e-29	1.30508	7.43698e-31
FBgn0034406	516.139	0.745974	8.61412e-11	0.719957	1.17578e-09
FBgn0027790	508.229	0.695673	7.95014e-08	0.756133	6.59355e-09
FBgn0035523	506.486	0.651604	2.03995e-09	0.756317	3.5319e-12
FBgn0030603	504.265	0.869156	3.19433e-23	0.795292	1.89014e-18
FBgn0267348	499.596	0.856998	1.92189e-18	0.986768	1.14043e-23
FBgn0034611	499.594	1.10223	3.15444e-30	1.04922	3.52225e-26
FBgn0085376	489.851	0.982941	9.03953e-19	1.02502	8.90377e-20
FBgn0034094	489.392	0.857334	2.23648e-17	0.969852	2.10453e-21
FBgn0035734	487.189	1.13592	3.15248e-21	1.22022	9.31254e-24
FBgn0034733	480.924	0.717012	2.01441e-06	0.745081	9.50348e-07
FBgn0052412	480.151	1.0985	7.38996e-25	1.08999	1.27262e-23
FBgn0043792	479.499	0.619556	3.57645e-05	0.719512	1.286e-06
FBgn0039510	477.427	0.601724	3.68382e-05	0.654799	8.13223e-06
FBgn0261673	475.285	0.576631	2.34662e-08	0.614928	4.32702e-09
FBgn0003285	474.956	1.47156	1.9841e-48	1.59537	2.93646e-55
FBgn0032685	466.184	0.93096	9.40102e-14	0.938208	2.36085e-13
FBgn0030749	462.663	0.679697	1.4651e-08	0.61676	6.72877e-07
FBgn0003328	458.992	0.75404	8.19555e-14	0.783189	3.04877e-14
FBgn0000287	458.275	1.93983	4.81849e-53	2.0049	7.75358e-56
FBgn0063497	454.961	0.950737	9.8227e-15	0.969835	6.94408e-15
FBgn0038256	450.836	0.563862	6.00072e-07	0.603052	1.29328e-07
FBgn0030808	442.507	0.509916	7.7349e-06	0.617447	5.5983e-08
FBgn0032230	439.156	0.776892	9.55882e-13	0.679194	2.08112e-09
FBgn0039656	438.889	0.537563	1.29726e-07	0.550858	1.41473e-07
FBgn0052407	437.951	0.975594	1.3799e-16	0.945051	4.20514e-15
FBgn0030890	437.217	0.533193	5.2522e-07	0.555258	3.27824e-07
FBgn0033799	437.086	0.841996	8.53001e-13	0.751899	6.51407e-10
FBgn0087007	434.084	0.509667	3.3305e-05	0.634277	2.04462e-07
FBgn0034997	430.867	0.772764	6.69811e-13	0.86292	1.85958e-15
FBgn0024234	430.112	0.699749	5.34709e-12	0.529674	1.0363e-06
FBgn0038819	429.929	2.50616	4.5404e-07	2.62101	1.17904e-07
FBgn0050101	424.431	2.86058	1.31966e-76	2.94239	4.61499e-80
FBgn0027563	410.444	0.627646	2.79254e-06	0.558377	5.90575e-05
FBgn0030576	408.952	0.694905	1.57682e-07	0.669628	7.9453e-07
FBgn0050410	408.421	1.41012	1.24666e-23	1.47089	3.70569e-25
FBgn0031078	407.506	0.513469	0.00511765	0.5358	0.00359703
FBgn0040285	402.436	0.72463	3.67913e-12	0.739308	4.88218e-12
FBgn0028523	389.545	1.14745	1.33129e-25	1.18459	2.70589e-26
FBgn0023096	388.591	0.55539	0.000162603	0.512115	0.000821603
FBgn0035767	386.568	1.08276	3.3147e-16	1.177	1.52903e-18
FBgn0001257	386.464	0.502809	0.028408	0.805542	0.000134636
FBgn0003984	384.538	1.25654	7.20563e-22	1.19645	3.51919e-19
FBgn0004133	383.014	0.77429	3.21305e-12	0.732434	1.75705e-10
FBgn0037339	382.231	0.522339	1.406e-06	0.52351	2.89787e-06
FBgn0000442	380.365	1.31944	2.9082e-34	1.30161	6.54362e-32
FBgn0028544	378.891	1.43822	0.0362724	1.5471	0.0219541
FBgn0038755	374.192	0.627573	1.11028e-08	0.581899	3.58038e-07
FBgn0086668	373.12	1.15279	2.61975e-09	1.04134	1.34525e-07
FBgn0067102	372.477	0.894974	5.74369e-12	0.934398	1.33725e-12
FBgn0034166	371.196	1.71056	3.77605e-40	1.67027	6.25843e-37
FBgn0052702	369.851	0.719662	7.43488e-09	0.68346	9.41946e-08
FBgn0032699	367.647	0.586437	3.29479e-07	0.646218	2.49402e-08
FBgn0046999	366.921	0.906357	1.0551e-11	1.08044	4.74225e-16
FBgn0036715	360.873	1.62927	8.82131e-47	1.52423	4.32384e-39
FBgn0086665	353.946	0.606952	0.00186185	0.724307	0.000141838
FBgn0039527	349.877	0.595935	0.00024479	0.597047	0.00032577
FBgn0039495	345.283	1.02623	8.16006e-18	1.00499	2.21016e-16
FBgn0036147	343.588	0.610251	2.15852e-07	0.72715	6.60915e-10
FBgn0034198	341.736	0.93586	1.77051e-15	0.954351	1.73285e-15
FBgn0086660	337.946	0.647253	0.00271221	0.664056	0.00213543
FBgn0038404	335.311	2.0246	5.55339e-54	1.96417	4.09518e-49
FBgn0010452	331.076	1.06162	2.38363e-15	1.16118	1.04427e-17
FBgn0038467	328.986	0.775993	1.55325e-09	0.778782	2.89987e-09
FBgn0033982	328.934	0.880424	2.26034e-09	0.816681	7.42155e-08
FBgn0000395	328.281	0.726678	3.77005e-09	0.62469	1.48224e-06
FBgn0028938	327.382	2.13501	1.25781e-47	2.38146	2.28833e-58
FBgn0038632	325.546	2.57821	6.6473e-74	2.53913	3.71603e-70
FBgn0260388	321.733	1.09873	1.17163e-16	1.09604	4.96181e-16
FBgn0015034	321.665	1.26146	1.13919e-23	1.21275	5.48866e-21
FBgn0038350	318.791	0.684224	3.96296e-06	0.817717	3.09661e-08
FBgn0030482	318.157	0.854705	1.13274e-09	0.840859	3.92857e-09
FBgn0036993	314.783	0.630128	3.11247e-06	0.660321	1.55535e-06
FBgn0045761	314.736	0.585417	1.8453e-05	0.648871	2.67948e-06
FBgn0034093	305.752	0.717259	1.49691e-10	0.668559	9.4235e-09
FBgn0035398	305.02	0.568287	0.000492311	0.662317	4.57169e-05
FBgn0038279	304.184	0.619565	4.6513e-07	0.548484	2.02401e-05
FBgn0038105	298.965	0.623832	1.40028e-05	0.536652	0.000386204
FBgn0031937	296.409	0.832245	5.03117e-07	0.776111	5.16842e-06
FBgn0039494	284.012	0.590231	0.000672664	0.831535	6.01875e-07
FBgn0036595	280.609	3.02288	2.63316e-74	3.04229	2.28778e-73
FBgn0035132	275.92	0.508731	0.000145112	0.596551	8.48475e-06
FBgn0033204	275.442	1.20736	2.54265e-16	1.24715	6.70525e-17
FBgn0050050	269.517	1.89047	5.90005e-38	1.82152	2.75104e-34
FBgn0037717	267.616	0.664509	5.04154e-08	0.614082	1.45499e-06
FBgn0001085	264.46	0.622544	3.58887e-07	0.626503	6.93396e-07
FBgn0038957	260.755	1.89889	4.06415e-35	1.73006	2.51382e-28
FBgn0034143	260.569	1.29798	2.74441e-13	1.34287	6.63682e-14
FBgn0037730	260.184	1.55581	2.23786e-15	1.85453	1.95137e-21
FBgn0032923	259.766	0.550823	3.26432e-05	0.592177	1.18334e-05
FBgn0015522	253.338	0.589405	1.09933e-05	0.550617	8.5202e-05
FBgn0001112	252.406	0.656738	3.46191e-05	0.611336	0.00025692
FBgn0029831	248.907	0.751528	7.40411e-06	0.761245	7.9888e-06
FBgn0050022	247.118	0.798796	9.91428e-10	0.788289	4.51473e-09
FBgn0029507	246.913	0.880276	1.7068e-09	0.807006	9.58608e-08
FBgn0001189	246.126	0.546553	0.000106749	0.564485	9.32044e-05
FBgn0033816	245.063	0.545385	1.53651e-05	0.571677	9.28767e-06
FBgn0034943	240.445	1.5938	5.80366e-23	1.63128	1.66809e-23
FBgn0082983	240.237	0.851342	1.98543e-07	0.796812	2.25827e-06
FBgn0044328	240.027	0.618885	3.88135e-06	0.521921	0.00022393
FBgn0261560	238.219	0.647943	0.000234163	0.804661	3.08001e-06
FBgn0051121	237.582	0.554541	0.000804743	0.621078	0.000177649
FBgn0029082	236.92	1.06409	1.62378e-14	1.16752	9.12301e-17
FBgn0263132	236.54	0.790179	4.1549e-05	0.860168	9.17861e-06
FBgn0053111	236.525	0.855561	5.65326e-09	0.799799	1.48215e-07
FBgn0083004	235.493	0.702055	0.00026772	0.800072	2.76794e-05
FBgn0030615	232.425	0.786549	7.48851e-07	0.819531	3.87299e-07
FBgn0003090	231.42	0.568429	2.59495e-05	0.751394	1.95056e-08
FBgn0037016	230.987	0.555041	6.76937e-05	0.635333	6.04741e-06
FBgn0083013	227.699	0.958572	0.00490112	0.911464	0.00822189
FBgn0032084	221.88	0.509796	0.000255939	0.596821	2.02049e-05
FBgn0030955	221.599	2.17409	1.8598e-22	2.22235	3.66131e-23
FBgn0040091	220.429	1.30764	2.2696e-20	1.35281	5.88458e-21
FBgn0034165	220.377	0.576863	5.86035e-05	0.501778	0.00099976
FBgn0036945	218.232	1.2388	7.44236e-19	1.24604	3.3599e-18
FBgn0025835	214.12	2.49838	3.68265e-09	2.53927	2.10665e-09
FBgn0038180	212.696	0.597966	0.00690868	0.583945	0.0110005
FBgn0034999	212.516	0.598099	0.000130939	0.690153	1.04237e-05
FBgn0035089	210.703	0.695486	0.00233642	0.654733	0.00512313
FBgn0263986	208.998	0.53875	0.00159384	0.660242	9.08106e-05
FBgn0051431	208.178	1.74704	2.82361e-31	1.74938	2.96518e-30
FBgn0038439	204.665	1.95153	2.19179e-33	1.94635	5.40659e-32
FBgn0013813	203.033	0.72721	5.14212e-08	0.824596	7.59453e-10
FBgn0024897	202.357	1.77248	1.43749e-15	1.77785	2.09738e-15
FBgn0083005	201.813	0.72377	0.00039116	0.724356	0.000468721
FBgn0015663	200.728	0.819201	1.68946e-09	0.836112	2.3778e-09
FBgn0038385	196.708	0.840208	4.17458e-08	0.790811	7.11035e-07
FBgn0263117	193.874	2.09409	4.47351e-45	2.00394	1.19742e-39
FBgn0034253	193.457	0.531504	0.0117634	0.636328	0.00223022
FBgn0023000	192.019	1.03817	6.66939e-12	1.04895	1.3046e-11
FBgn0034199	190.751	0.635017	0.000260193	0.571149	0.00168145
FBgn0030318	187.862	0.613839	2.27625e-05	0.664793	6.60909e-06
FBgn0035557	187.633	0.814793	6.23565e-08	0.80709	2.02169e-07
FBgn0285896	186.859	0.520801	0.00168962	0.578379	0.000535248
FBgn0035942	186.364	1.14533	4.20095e-16	1.26481	7.02959e-19
FBgn0010039	183.251	0.817288	3.00712e-07	0.728219	1.21436e-05
FBgn0083047	178.194	0.621936	0.00107062	0.628773	0.00116304
FBgn0036679	176.307	2.2913	1.68424e-36	2.30323	5.63903e-36
FBgn0037960	174.742	1.16988	8.57559e-15	1.08216	5.04756e-12
FBgn0265102	171.809	0.650981	2.76531e-05	0.602409	0.000231009
FBgn0030239	169.905	0.51074	0.00679488	0.550214	0.00389176
FBgn0037164	169.426	1.22477	1.00025e-12	1.10759	5.49557e-10
FBgn0036461	167.921	1.02616	5.0032e-07	1.06268	2.64474e-07
FBgn0016715	166.909	1.10263	6.22099e-12	1.07	8.31431e-11
FBgn0031740	166.692	0.504247	0.00196024	0.502459	0.00273817
FBgn0086602	162.386	1.03046	4.50688e-06	0.996687	1.34014e-05
FBgn0261514	159.623	2.64964	7.12684e-33	2.71878	4.64443e-34
FBgn0050203	159.117	0.53333	0.00996365	0.693118	0.000526567
FBgn0023001	159.088	0.744679	3.49474e-05	0.760378	3.72968e-05
FBgn0035113	158.034	0.569747	0.00123615	0.527618	0.0045969
FBgn0031117	156.658	1.05411	1.0223e-09	0.835443	5.48984e-06
FBgn0038422	156.412	0.848111	6.7962e-06	0.741014	0.000190237
FBgn0026319	151.265	1.07034	1.07913e-07	1.12518	3.41999e-08
FBgn0026190	150.341	1.52613	3.59053e-12	1.40747	1.13592e-09
FBgn0031111	148.192	1.1638	4.72361e-10	1.19432	3.49523e-10
FBgn0035445	147.145	1.23404	4.02864e-10	1.27504	2.31082e-10
FBgn0024989	146.778	0.822865	0.000698152	0.889834	0.000265819
FBgn0038034	145.318	0.826248	2.79601e-07	0.718787	2.84686e-05
FBgn0031682	144.041	1.17123	2.05125e-12	1.26139	7.85799e-14
FBgn0004901	143.831	0.930911	1.90041e-07	1.0373	9.53452e-09
FBgn0039244	143.716	0.815126	5.55891e-07	0.855412	2.9627e-07
FBgn0052029	143.612	2.60348	9.29654e-35	2.60343	1.20755e-33
FBgn0025692	143.428	1.71645	8.37537e-17	1.57358	1.23286e-13
FBgn0083050	142.194	1.04067	3.78456e-05	1.02498	6.29228e-05
FBgn0033729	141.756	2.24747	7.09157e-34	2.33079	1.48872e-35
FBgn0034356	141.28	2.27282	5.3569e-21	2.42116	4.88945e-23
FBgn0039161	138.437	0.957885	5.04186e-05	0.870856	0.000371247
FBgn0038638	134.296	1.78962	5.31239e-24	1.73584	1.60551e-21
FBgn0035281	133.636	1.65469	0.0121862	1.81927	0.00500197
FBgn0286028	132.786	0.641413	0.0017791	0.733189	0.000336582
FBgn0040336	130.303	0.855265	9.34554e-07	0.8104	8.7761e-06
FBgn0033359	130.113	2.67413	4.24752e-25	2.5286	1.45083e-21
FBgn0038511	129.998	0.712998	0.0023433	0.557846	0.0296985
FBgn0031791	129.737	1.06281	1.09933e-05	1.40504	2.35232e-09
FBgn0263459	129.698	0.689515	0.0165272	0.625139	0.036851
FBgn0003892	126.099	0.54639	0.00479363	0.750228	6.09765e-05
FBgn0266750	125.659	0.578653	0.007691	0.564314	0.0121659
FBgn0035199	122.521	0.627707	0.00288448	0.606397	0.0053064
FBgn0259713	122.379	2.44319	7.55878e-30	2.26569	1.76446e-24
FBgn0037000	121.493	0.685997	0.000107936	0.511387	0.00914957
FBgn0267431	119.251	0.676915	0.00772569	0.721379	0.00476658
FBgn0259164	119.064	0.575316	0.00293273	0.553625	0.00624407
FBgn0031741	118.872	1.24118	1.25943e-09	1.59182	2.5554e-15
FBgn0038405	118.554	1.53024	1.58525e-06	1.62907	3.54374e-07
FBgn0037235	115.162	0.781621	6.49795e-05	0.775979	0.00012376
FBgn0031939	110.528	0.809068	0.00183562	0.594547	0.0364917
FBgn0284435	109.231	0.690522	0.00190844	0.805121	0.000264971
FBgn0030747	108.077	0.690214	0.00145913	0.769778	0.000434611
FBgn0013810	107.538	0.572546	0.00955231	0.602055	0.00759006
FBgn0033668	107.364	0.84852	0.000508739	0.733534	0.00466657
FBgn0039006	106.891	0.775734	0.000360037	0.7343	0.00123338
FBgn0086658	106.13	0.833443	0.00202306	1.14996	8.41882e-06
FBgn0035255	105.676	0.930089	1.86646e-05	0.801981	0.000513611
FBgn0038832	101.618	1.18593	2.41637e-08	0.979249	1.34133e-05
FBgn0052669	101.286	0.603099	0.00322585	0.580989	0.00656759
FBgn0034391	100.919	1.29526	0.0395705	1.49804	0.0141896
FBgn0035844	100.762	1.27024	6.94641e-05	1.36413	2.09569e-05
FBgn0030592	98.8943	2.01783	1.41516e-12	2.01975	2.22305e-12
FBgn0031926	95.6758	0.771129	0.00118036	0.607159	0.0203727
FBgn0050377	94.8787	1.0322	1.58167e-06	0.932485	3.91047e-05
FBgn0259233	94.7325	0.595517	0.00761812	0.927882	9.25943e-06
FBgn0039759	92.9545	1.13981	0.000410602	0.955134	0.00454738
FBgn0010246	92.4264	0.589378	0.0214166	0.928856	9.60924e-05
FBgn0083049	89.0521	1.16513	4.08904e-05	1.01511	0.000608241
FBgn0046687	88.0109	0.65786	0.00733065	0.609242	0.0182093
FBgn0038874	87.7037	1.46011	5.97793e-11	1.36927	2.70027e-09
FBgn0031872	85.2045	0.562763	0.0353787	0.573266	0.0371622
FBgn0261277	83.2469	0.82453	0.000356661	0.875725	0.000195157
FBgn0010504	83.1283	0.614813	0.00932693	0.84065	0.00021222
FBgn0032670	82.8225	0.504623	0.0483643	0.552135	0.0324981
FBgn0024366	82.5511	1.73315	3.30747e-13	1.67349	7.69107e-12
FBgn0037409	82.1008	1.60204	1.8744e-12	1.68825	2.96918e-13
FBgn0030407	81.9465	0.731326	0.00180867	0.66594	0.0069363
FBgn0265508	80.8437	1.37161	2.56153e-07	1.68776	1.1612e-10
FBgn0003174	80.2619	0.617677	0.0372606	0.873591	0.00179662
FBgn0083054	80.0264	1.16902	0.000197632	1.26116	5.94958e-05
FBgn0052816	78.9695	1.58996	3.63703e-09	1.50814	5.5983e-08
FBgn0029508	78.212	0.789256	0.0021596	1.03652	3.17778e-05
FBgn0083046	77.7809	0.985108	0.0010481	0.937752	0.00239787
FBgn0260399	77.4564	1.22695	0.00413907	1.30139	0.00262867
FBgn0033365	77.3229	0.536174	0.0463013	0.698938	0.00737231
FBgn0031906	76.5201	0.564405	0.0273764	0.560521	0.0350825
FBgn0038919	75.6591	1.31421	2.01302e-08	1.17498	1.76426e-06
FBgn0262029	75.4437	1.07549	9.83697e-06	1.20312	8.66888e-07
FBgn0035264	73.5466	0.682155	0.0100667	0.8257	0.00160594
FBgn0002948	72.1445	0.963987	0.000159203	0.912456	0.000642431
FBgn0029648	71.9151	0.93542	2.09372e-05	0.721416	0.00278965
FBgn0036287	71.4755	0.695758	0.00458856	0.631032	0.0148437
FBgn0263469	68.8871	0.835891	0.00563002	0.982672	0.000956515
FBgn0033174	68.4518	0.5901	0.0311421	0.57102	0.0461039
FBgn0052237	68.265	3.01378	3.9863e-19	3.33072	4.32773e-23
FBgn0033869	67.8504	1.74153	1.46106e-09	1.53498	4.03036e-07
FBgn0250907	67.6149	1.13502	3.75404e-07	0.949422	7.27676e-05
FBgn0036225	67.4406	0.971477	0.000635313	0.867691	0.00357844
FBgn0083010	66.8571	0.581083	0.0224706	0.745493	0.00277522
FBgn0083053	65.5691	0.692569	0.0190558	0.642117	0.0370909
FBgn0035360	64.8233	2.17313	1.41744e-14	1.98974	5.48278e-12
FBgn0046258	64.0215	0.894563	0.0010481	0.733931	0.0139769
FBgn0039028	61.8185	1.93748	5.22038e-13	1.8363	3.61136e-11
FBgn0022770	61.5615	1.14711	0.00980501	1.22424	0.0057541
FBgn0029147	61.3777	0.72673	0.00490493	0.748897	0.00443573
FBgn0037662	60.5835	3.20488	5.10474e-24	2.9967	2.968e-20
FBgn0050502	58.9949	1.75799	7.39665e-09	1.94179	2.57578e-10
FBgn0029170	58.5086	1.02018	0.000491093	0.806655	0.0120892
FBgn0036205	57.6858	1.65383	2.01854e-09	1.56995	4.2415e-08
FBgn0032669	55.4871	1.839	4.05797e-08	1.75671	3.87299e-07
FBgn0033731	54.6136	2.58167	1.81947e-15	2.56557	8.23753e-15
FBgn0034264	54.5958	0.609755	0.0370168	0.75772	0.0082094
FBgn0267450	54.4566	1.96511	5.04706e-12	1.83412	5.03531e-10
FBgn0040900	54.1462	1.8922	2.0167e-07	2.06238	1.54287e-08
FBgn0264562	54.1338	1.39049	1.76206e-05	1.63766	3.28607e-07
FBgn0264462	53.6712	0.749505	0.0160636	0.830652	0.007968
FBgn0036677	53.5461	2.3602	1.68328e-17	1.97569	1.29054e-11
FBgn0085276	53.0034	3.32852	6.88039e-19	3.29711	5.0007e-18
FBgn0032856	52.631	1.09936	0.000189146	1.33614	4.15106e-06
FBgn0034623	50.6533	2.83416	1.23274e-17	2.89066	6.70695e-18
FBgn0016684	49.8239	2.45248	2.56315e-15	2.43773	1.40256e-14
FBgn0035581	48.5666	0.844369	0.00841507	0.756099	0.0268269
FBgn0085282	48.1632	1.42203	3.81517e-06	1.3869	1.36985e-05
FBgn0035131	47.9499	1.02602	0.000895872	0.789037	0.0199006
FBgn0259729	47.2271	1.04354	0.00157127	1.19832	0.000257503
FBgn0001253	46.1431	1.04589	0.000403555	0.942477	0.00278266
FBgn0001256	45.9701	1.19761	0.00157466	1.12678	0.00462353
FBgn0037753	43.7641	0.870869	0.00597826	1.16481	0.000130683
FBgn0086664	42.3911	1.22698	0.000561782	1.1672	0.00153493
FBgn0004644	41.1209	0.917049	0.00767789	0.933684	0.00799382
FBgn0002609	40.9919	0.847682	0.00833503	1.00874	0.00152869
FBgn0016047	40.2149	0.984905	0.00619071	0.88691	0.0205576
FBgn0031426	39.8274	1.00975	0.00642348	0.849966	0.0334627
FBgn0051862	39.7798	3.00291	1.38233e-16	3.14236	8.8396e-18
FBgn0038804	38.7566	0.931595	0.00527276	1.20547	0.000191986
FBgn0030587	37.2843	1.61864	3.78371e-05	1.46673	0.000404538
FBgn0028562	37.0497	0.998079	0.0044635	1.17151	0.000780237
FBgn0051268	35.9738	3.34815	1.3412e-17	3.48421	9.97955e-19
FBgn0264711	35.1812	1.97901	1.70175e-06	1.63041	0.000224814
FBgn0032192	34.7657	1.38145	0.000264674	1.39487	0.000339943
FBgn0052037	34.1154	0.871234	0.0340265	1.02767	0.0112089
FBgn0052284	32.9782	3.22242	5.56723e-18	3.13478	1.30409e-16
FBgn0250833	29.1532	1.49589	0.000312928	1.96258	8.5705e-07
FBgn0033774	29.1009	1.14441	0.0478851	1.27656	0.0255879
FBgn0265819	28.6724	2.26731	7.448e-10	2.33631	3.59094e-10
FBgn0035279	28.4371	1.79982	1.81848e-06	1.66088	2.72439e-05
FBgn0263330	27.6126	1.55441	3.1491e-05	1.05942	0.0135773
FBgn0031088	27.6089	1.89837	5.36496e-06	1.9629	3.00683e-06
FBgn0052194	26.3393	1.01625	0.0140639	0.967148	0.0262324
FBgn0263109	24.1715	2.34707	1.17408e-07	2.38622	1.26394e-07
FBgn0039704	22.988	1.29072	0.00760293	1.68741	0.000261408
FBgn0002926	22.2703	2.30446	1.52425e-06	2.33775	1.7504e-06
FBgn0041336	21.8719	2.56784	2.4205e-08	2.46113	1.75948e-07
FBgn0002592	21.7115	1.42611	0.00239006	1.11643	0.0321833
FBgn0270925	21.3561	1.42151	0.0112491	1.44105	0.0114197
FBgn0000337	20.9627	2.68625	1.02e-07	2.86771	1.52081e-08
FBgn0066365	20.781	2.4716	0.00050728	2.07661	0.00721727
FBgn0085411	20.6534	3.14543	1.95567e-07	3.5277	3.87636e-09
FBgn0052636	19.4804	1.49296	0.00100567	1.2259	0.0134055
FBgn0082976	17.7091	1.40294	0.00590008	1.33102	0.0118099
FBgn0034662	17.5991	1.40801	0.0346048	1.82648	0.00389385
FBgn0001254	17.5272	1.86152	0.00354821	1.60932	0.0169715
FBgn0000928	16.8965	1.44815	0.00506048	1.5157	0.00392145
FBgn0036203	16.5471	1.44166	0.00559192	1.49452	0.00480756
FBgn0035845	15.707	2.54928	4.84225e-06	2.68398	1.77426e-06
FBgn0033154	14.499	1.79696	0.0159497	1.75414	0.0242677
FBgn0040359	14.0412	1.47372	0.0300169	1.93707	0.0025698
FBgn0037414	13.0993	2.14665	0.00400812	1.73269	0.0351751
FBgn0266859	13.0662	2.1888	0.00639158	2.73766	0.000355592
FBgn0267543	12.7059	1.3105	0.0414244	1.61065	0.0095202
FBgn0033355	12.4283	1.9056	0.00357846	1.90457	0.00432278
FBgn0261799	11.911	1.55796	0.0240788	1.50683	0.037075
FBgn0000427	11.8591	1.40744	0.046846	1.61116	0.0208753
FBgn0267729	11.6337	1.79985	0.0137246	1.91551	0.0092476
FBgn0261803	11.1156	1.67533	0.0117525	1.41576	0.0490028
FBgn0040798	10.3827	2.16282	0.00171435	2.04719	0.00432261
FBgn0051198	10.2902	1.5978	0.0375083	1.78013	0.0198889
FBgn0034928	14.6644	1.44663	0.0340439	1.39859	0.0501134
FBgn0265046	12.4081	1.44641	0.00722718	1.1483	0.05272
FBgn0083045	70.1128	0.807777	0.0120156	0.662845	0.0534906
FBgn0031775	56.6203	0.5206	0.0461307	0.514795	0.0574075
FBgn0034942	14.3254	1.78249	0.000356661	1.0894	0.0679741
FBgn0261801	48.1461	0.621982	0.0438595	0.589074	0.0719049
FBgn0052238	12.6139	1.74101	0.00969572	1.33867	0.073914
FBgn0082999	25.5669	0.97824	0.0176642	0.782177	0.0863867
FBgn0035611	62.7658	0.988506	0.000195037	0.537796	0.0901175
FBgn0042179	17.892	1.51473	0.00696559	1.07265	0.0967135
FBgn0262900	38.1822	0.960687	0.0100843	0.657466	0.120769
FBgn0082979	102.776	0.691084	0.0200514	0.502293	0.124528
FBgn0036529	23.4409	1.24871	0.00450699	0.78695	0.129755
FBgn0285912	91.0093	1.28424	0.00269039	0.793305	0.131699
FBgn0036382	29.4457	1.0307	0.0219337	0.740776	0.157848
FBgn0003719	38.3516	1.01713	0.00169897	0.542965	0.173047
FBgn0032362	14.264	1.63726	0.0114465	0.898642	0.262217
FBgn0028519	22.0061	1.39984	0.0298044	0.694898	0.397853
FBgn0264775	11.9019	2.72927	0.0224492	1.07007	0.556826
FBgn0265913	26.8266	0.981032	0.0171394	0.497704	0.335227
FBgn0016059	1449.25	0.515208	4.93269e-10	0.493779	4.91237e-09
FBgn0052750	91.3621	0.596403	0.0055817	0.49377	0.0355449
FBgn0260933	147.495	0.500503	0.00415785	0.48893	0.00726381
FBgn0030588	89.3073	0.579309	0.0367314	0.488221	0.100785
FBgn0038930	232.991	0.539202	0.00248871	0.48805	0.00863782
FBgn0038397	928.646	0.514646	1.17591e-06	0.487526	6.88571e-06
FBgn0037756	394.374	0.547731	2.33781e-06	0.486735	6.36154e-05
FBgn0039714	574.167	0.507811	7.76758e-07	0.485986	4.307e-06
FBgn0004646	762.083	0.567596	5.07969e-08	0.48483	7.77055e-06
FBgn0011225	2976.56	0.504483	1.37517e-09	0.484119	9.01654e-09
FBgn0015575	1476.81	0.51538	7.74978e-09	0.482195	1.13545e-07
FBgn0029092	2029.57	0.563745	2.0218e-20	0.479529	2.09396e-14
FBgn0015571	224.4	0.625234	0.000100412	0.478687	0.00603735
FBgn0034985	820.408	0.501318	3.96002e-09	0.478237	5.02405e-08
FBgn0263472	63.6558	0.684533	0.0259615	0.477894	0.168316
FBgn0082995	155.01	0.572578	0.0114324	0.477318	0.0472887
FBgn0015038	99.8929	0.629449	0.00294281	0.476081	0.0418832
FBgn0032945	146.509	0.746608	0.00420974	0.474259	0.110232
FBgn0031703	611.085	0.503352	4.86796e-05	0.474085	0.000196209
FBgn0034401	455.701	0.525893	5.98468e-06	0.473699	9.10247e-05
FBgn0034498	311.433	0.584238	5.94474e-06	0.472992	0.000592984
FBgn0031936	407.445	0.607815	1.32707e-06	0.471638	0.000489881
FBgn0003447	1179.95	0.546767	1.15002e-07	0.470233	1.06692e-05
FBgn0037530	1216.09	0.530561	1.01616e-13	0.467482	2.64868e-10
FBgn0265194	994.436	0.520111	2.30719e-08	0.467158	1.10917e-06
FBgn0032139	320.731	0.50338	8.54414e-05	0.466228	0.000515363
FBgn0051072	954.956	0.517934	4.73645e-10	0.462477	7.51454e-08
FBgn0033376	361.208	0.506832	9.16577e-05	0.462031	0.000624258
FBgn0002576	139.802	0.529362	0.003006	0.461714	0.0155943
FBgn0032775	590.076	0.530261	7.62093e-07	0.458529	4.71033e-05
FBgn0032910	514.405	0.504666	0.000100851	0.45754	0.000664837
FBgn0039290	291.218	0.539528	0.000101613	0.45257	0.00210444
FBgn0033321	229.561	0.607265	1.07358e-05	0.451478	0.0027944
FBgn0015032	138.942	0.554671	0.00493043	0.449787	0.0354495
FBgn0010225	3663.75	0.561905	5.80573e-08	0.440846	3.95109e-05
FBgn0052704	77.8555	0.530909	0.0276865	0.440507	0.0944173
FBgn0032358	315.598	0.545191	6.70264e-05	0.439952	0.00265902
FBgn0037934	199.524	0.51255	0.00460065	0.429455	0.0270055
FBgn0051028	157.234	0.523778	0.00761812	0.428209	0.0417228
FBgn0039310	366.764	0.579897	6.24577e-06	0.427408	0.0022679
FBgn0036191	359.277	0.520966	7.61879e-06	0.426781	0.000628869
FBgn0032421	114.235	0.526595	0.0142668	0.410165	0.0821661
FBgn0038007	88.1639	0.52416	0.0460479	0.396483	0.174342
FBgn0039727	544.726	0.507074	2.08213e-05	0.374684	0.00357228
FBgn0032752	311.187	0.520272	2.94575e-05	0.335686	0.0162847
FBgn0036142	96.2083	0.543769	0.011231	0.301038	0.246798
FBgn0039183	171.436	0.55127	0.00159384	0.292049	0.163671
FBgn0265346	12.5272	1.15043	0.0432823	0.268746	0.755848
FBgn0263569	22.0528	0.915818	0.0507904	1.02374	0.0291392
FBgn0001311	269.563	0.871566	0.0510451	0.853298	0.0579842
FBgn0015714	607.637	0.754326	0.0526315	0.63797	0.149467
FBgn0035813	20.9481	0.924482	0.0529975	0.97032	0.0474918
FBgn0039045	76.2413	0.516959	0.0550428	0.507105	0.0722231
FBgn0039851	11.1882	1.47473	0.055598	1.00396	0.260651
FBgn0034262	67.0182	0.503958	0.0576972	0.246127	0.462125
FBgn0004197	60.3836	0.56551	0.0609906	0.622194	0.0413198
FBgn0083018	44.2339	0.762796	0.0611099	0.850151	0.0358615
FBgn0040794	18.5907	1.11568	0.0624032	0.249513	0.78546
FBgn0031853	10.1956	1.49174	0.0639233	0.883554	0.374877
FBgn0037174	11.0454	1.22491	0.0642494	1.47159	0.022563
FBgn0035934	26.9952	0.722231	0.0653863	0.0116061	0.987115
FBgn0082986	29.2007	0.768667	0.0667387	0.402368	0.442264
FBgn0267996	12.4363	1.1603	0.0670088	0.754082	0.314802
FBgn0033868	11.9777	1.48323	0.0675376	1.43114	0.0869923
FBgn0264475	17.9106	1.1388	0.0687665	0.341729	0.710149
FBgn0003227	87.8353	0.641371	0.0692087	0.181289	0.735419
FBgn0032387	51.7819	0.60957	0.0730836	0.488917	0.187008
FBgn0034159	14.0492	1.36936	0.074355	0.324399	0.785407
FBgn0082958	33.8158	0.703483	0.0758009	0.768438	0.0552824
FBgn0267693	13.6873	1.00869	0.0786271	0.309702	0.709015
FBgn0036612	11.9222	2.0288	0.0802936	1.52177	0.241743
FBgn0263336	47.805	0.580792	0.0808728	0.644805	0.0537608
FBgn0002873	86.8405	0.688005	0.081541	0.429327	0.353045
FBgn0031097	159.193	0.763456	0.0821261	0.663971	0.1468
FBgn0034437	18.132	0.942189	0.0834593	0.966733	0.0869856
FBgn0032803	58.8154	0.586919	0.0876331	0.319413	0.445471
FBgn0000451	35.7792	0.683485	0.0877046	0.588189	0.173565
FBgn0026144	43.1027	0.680342	0.0901665	0.938179	0.014014
FBgn0037217	42.5638	0.604895	0.0927333	0.705904	0.0501134
FBgn0259229	37.6514	0.681646	0.0950687	0.634873	0.143237
FBgn0027600	112.607	0.819242	0.0952347	0.975627	0.040446
FBgn0034612	15.0305	0.908973	0.0960643	0.659714	0.290253
FBgn0283437	72.118	0.512962	0.0960643	0.665721	0.024705
FBgn0037323	94.2604	0.90765	0.0979464	0.96749	0.0766812
FBgn0033904	31.1881	0.646323	0.100494	0.294969	0.560918
FBgn0013278	61.0261	0.743145	0.101429	1.02998	0.0167013
FBgn0086600	39.8532	0.655453	0.102662	0.344469	0.480041
FBgn0082925	27.8752	0.798879	0.104371	0.769402	0.131912
FBgn0035104	52.9624	0.571613	0.107342	0.674897	0.0557565
FBgn0002564	74.779	1.92629	0.108024	1.52653	0.246203
FBgn0038247	33.8987	0.598617	0.108941	0.306832	0.510447
FBgn0082959	43.4469	0.587028	0.109723	0.645251	0.0825476
FBgn0033058	21.2414	0.737778	0.11172	0.387109	0.503317
FBgn0082978	72.3725	0.50545	0.11404	0.551534	0.0865832
FBgn0004842	32.3298	0.605706	0.114643	0.493703	0.24485
FBgn0082967	45.9184	0.56379	0.117229	0.797691	0.0187086
FBgn0038373	37.0902	0.608529	0.117651	0.65718	0.0987535
FBgn0259795	12.1245	1.17164	0.119064	1.07298	0.173421
FBgn0050274	55.6786	0.529895	0.121765	0.640563	0.0579837
FBgn0053189	56.3667	0.516141	0.123775	0.63047	0.0563162
FBgn0035604	41.9444	0.541514	0.12455	0.697199	0.04161
FBgn0033287	26.8555	0.681451	0.12675	1.17866	0.00293471
FBgn0032109	35.6723	0.774167	0.127406	0.741822	0.153895
FBgn0266275	11.4178	0.983656	0.129864	0.729857	0.321635
FBgn0035915	25.6817	0.724711	0.130625	0.260911	0.68668
FBgn0036995	45.817	0.636709	0.133689	0.614489	0.164978
FBgn0263482	36.2573	0.535338	0.135828	0.311461	0.46869
FBgn0265541	17.7663	0.959204	0.137975	1.12787	0.0765605
FBgn0035286	23.3331	0.72793	0.138371	0.911951	0.0551449
FBgn0051815	37.4364	0.537749	0.1404	0.443485	0.264362
FBgn0035084	13.7582	0.885249	0.141157	0.752231	0.252366
FBgn0013811	41.1011	0.511882	0.141919	0.660961	0.0503968
FBgn0263468	87.261	0.530445	0.142113	0.719533	0.0345028
FBgn0041624	15.1631	0.860156	0.144099	0.397333	0.606451
FBgn0039413	15.8689	0.860957	0.146514	0.741198	0.246098
FBgn0260758	26.1165	0.666218	0.151846	0.918627	0.036851
FBgn0283508	12.1958	1.07589	0.154283	1.04414	0.186295
FBgn0032805	24.6911	0.656756	0.154283	0.578043	0.247433
FBgn0263481	45.3936	0.537652	0.155879	0.369189	0.390563
FBgn0085734	23.869	0.665687	0.156548	0.520444	0.314452
FBgn0082974	35.1819	0.62928	0.158001	0.82558	0.0527607
FBgn0001981	14.0132	0.879601	0.160153	0.327155	0.703546
FBgn0051860	37.2093	0.557435	0.162677	0.595758	0.139113
FBgn0046253	10.6116	1.17819	0.163074	0.900385	0.34853
FBgn0031490	94.2316	0.556622	0.167462	0.539403	0.196179
FBgn0002466	94.1995	0.818173	0.176009	1.17939	0.0343891
FBgn0004577	79.0457	0.662348	0.177175	1.02816	0.0217601
FBgn0004378	38.6129	0.791705	0.17894	0.623109	0.347056
FBgn0037801	79.3076	0.584415	0.183162	0.486095	0.297303
FBgn0035468	20.0532	0.707758	0.184158	0.241511	0.744358
FBgn0042627	1127.04	0.997732	0.185101	1.02627	0.168719
FBgn0037427	11.0952	1.09339	0.186195	0.935847	0.298931
FBgn0263216	13.9286	0.838478	0.186555	0.523153	0.494124
FBgn0032495	242.379	0.544152	0.187546	0.357406	0.437645
FBgn0050356	14.1081	0.79371	0.189273	0.828772	0.181041
FBgn0083042	17.839	0.716616	0.190095	0.660991	0.255185
FBgn0038118	46.3089	0.542411	0.193965	0.512313	0.241322
FBgn0038827	36.7961	0.566954	0.194582	0.322749	0.546111
FBgn0003889	12.014	0.841326	0.196765	0.560362	0.45917
FBgn0002569	10.6295	0.916492	0.196834	1.17277	0.0843468
FBgn0053293	14.2162	0.776823	0.196834	-0.00677062	0.995579
FBgn0010357	10.8174	0.98497	0.199631	1.4129	0.0461609
FBgn0040001	576.096	0.9746	0.203406	0.963852	0.208714
FBgn0025686	27.4824	0.600727	0.207142	0.350009	0.537859
FBgn0011692	40.6711	0.752653	0.208006	0.563347	0.405424
FBgn0082966	35.4235	0.570879	0.210345	0.643646	0.156412
FBgn0033501	69.5393	0.536237	0.21235	0.813469	0.0404022
FBgn0083017	13.1273	0.773339	0.212442	0.606096	0.382877
FBgn0039415	30.9298	0.538492	0.216022	0.404624	0.409383
FBgn0267505	11.0582	1.05143	0.217267	1.22582	0.144466
FBgn0039481	250.09	0.737928	0.218919	0.809518	0.168632
FBgn0082969	18.1921	0.719185	0.223237	0.790399	0.181528
FBgn0035665	12.9311	0.812649	0.22827	1.02922	0.112353
FBgn0031610	33.0333	0.524276	0.230221	0.513487	0.264891
FBgn0000166	34.9468	0.949536	0.233981	1.92338	0.00312549
FBgn0036859	37.4365	0.504791	0.23728	0.664186	0.105331
FBgn0005660	21.0566	0.61607	0.238226	0.0325414	0.966476
FBgn0266811	10.9996	0.953114	0.238578	1.65336	0.0186999
FBgn0030590	15.9351	0.816338	0.238868	0.348739	0.703544
FBgn0034883	17.7898	0.669781	0.242451	0.731515	0.206568
FBgn0013279	14.2852	1.05413	0.24929	0.689954	0.53461
FBgn0264344	13.2411	0.770713	0.251064	0.853115	0.205372
FBgn0050350	16.5092	0.706521	0.256459	0.961793	0.10199
FBgn0083009	11.1693	0.830494	0.258112	0.849064	0.260095
FBgn0052564	11.108	1.00694	0.260076	0.892471	0.353586
FBgn0267511	24.4142	0.566261	0.261304	1.04812	0.0168785
FBgn0033203	70.963	0.741804	0.262156	0.622307	0.372298
FBgn0031918	70.5333	0.53736	0.265556	0.201504	0.746665
FBgn0034157	40.2647	0.739006	0.268163	0.692388	0.321869
FBgn0261401	18.8384	0.562109	0.269955	0.400321	0.487778
FBgn0264376	14.2955	0.728603	0.270538	0.570003	0.442697
FBgn0032478	17.8343	0.686197	0.279069	0.77236	0.223044
FBgn0039184	54.9714	1.19702	0.280454	0.814372	0.507412
FBgn0036552	15.1466	0.652276	0.281528	0.661559	0.293356
FBgn0032908	17.1243	0.566531	0.285345	0.778493	0.119707
FBgn0051371	51.6726	0.566729	0.285708	0.565608	0.300054
FBgn0031295	16.3519	0.640178	0.289102	0.356996	0.623556
FBgn0030700	19.1683	0.604068	0.289143	0.215005	0.775837
FBgn0035295	23.6969	0.533426	0.290333	-0.305969	0.645033
FBgn0039818	10.9611	0.810035	0.290463	0.383752	0.686872
FBgn0086669	25.9624	0.552187	0.29105	0.740859	0.137475
FBgn0001150	16.6664	0.59884	0.291841	0.265657	0.715569
FBgn0035918	31.5759	0.66871	0.291993	0.0170516	0.986807
FBgn0038339	15.0285	0.827569	0.2922	1.43081	0.0373301
FBgn0264838	12.4261	0.807968	0.292654	0.562238	0.529764
FBgn0085753	117.218	0.624216	0.294116	1.21161	0.01794
FBgn0036181	14.7377	0.803244	0.294306	0.78226	0.328613
FBgn0034532	15.8067	0.60749	0.295434	0.355421	0.611248
FBgn0082975	18.9939	0.616988	0.299442	0.481012	0.465214
FBgn0034966	25.8589	0.643925	0.299932	0.85841	0.149467
FBgn0083006	10.4859	0.783897	0.304386	0.457864	0.618293
FBgn0267781	16.3599	0.648382	0.30491	0.199526	0.813553
FBgn0083020	10.1091	0.970515	0.304983	0.686012	0.51827
FBgn0030696	14.4993	0.660925	0.309328	0.259666	0.757907
FBgn0010197	26.413	0.529156	0.311669	0.726481	0.141943
FBgn0036931	16.3342	0.578971	0.31444	0.136476	0.864793
FBgn0265714	11.8422	0.707441	0.318903	0.920997	0.177116
FBgn0032431	14.0942	0.677408	0.320499	0.632267	0.385243
FBgn0003274	3165.06	0.618528	0.325505	0.502079	0.448916
FBgn0051004	17.295	0.699035	0.328574	1.01537	0.126721
FBgn0264329	20.9284	0.517796	0.331953	0.488546	0.388004
FBgn0038144	11.7091	0.75027	0.333875	1.33135	0.0493833
FBgn0037030	16.9077	0.551567	0.33937	0.430471	0.506613
FBgn0036881	401.569	0.705124	0.34085	0.54709	0.488264
FBgn0267708	15.8244	0.570003	0.340855	0.230659	0.766048
FBgn0033048	22.5934	0.53748	0.341428	0.158095	0.837754
FBgn0086608	10.436	0.697408	0.344351	0.104238	0.924274
FBgn0037727	38.5734	0.527631	0.354863	0.577336	0.308921
FBgn0034624	20.4721	0.571153	0.355596	0.692013	0.25533
FBgn0002562	26.3067	0.897978	0.359089	1.16602	0.214489
FBgn0051157	13.9328	0.863688	0.359255	0.652671	0.52964
FBgn0266099	19.1703	0.547185	0.36433	0.0191879	0.98445
FBgn0259741	10.6994	0.661972	0.364485	0.657723	0.390977
FBgn0030886	20.633	0.510266	0.368661	0.549763	0.343855
FBgn0036009	11.6142	0.700681	0.370426	-0.166965	0.885089
FBgn0039323	16.6216	0.565613	0.370426	0.091438	0.916768
FBgn0025709	20.679	0.70858	0.37761	0.0696571	0.955044
FBgn0265103	12.8996	0.685892	0.378371	0.976444	0.179008
FBgn0035300	11.0943	0.628867	0.378825	0.503842	0.524716
FBgn0267542	14.495	0.539506	0.379143	0.278518	0.715419
FBgn0050281	11.2946	0.721045	0.385772	0.439337	0.656841
FBgn0054034	25.3182	0.646256	0.386181	0.509526	0.53461
FBgn0034168	10.5171	0.633243	0.390331	0.922696	0.178508
FBgn0260481	14.2163	0.531975	0.399329	-0.0101012	0.991969
FBgn0035543	10.4736	0.618196	0.399749	0.588716	0.449037
FBgn0263750	10.8849	0.641075	0.400531	0.838323	0.253895
FBgn0010241	15.3731	0.601954	0.402019	0.660029	0.365967
FBgn0265535	14.1706	0.535276	0.405211	0.51229	0.454497
FBgn0041337	18.7601	0.776655	0.409991	-1.35374	0.347671
FBgn0035922	14.138	0.539212	0.411365	0.123062	0.890301
FBgn0037576	10.6706	0.716533	0.414346	0.389424	0.713856
FBgn0038054	12.7816	0.526012	0.417757	0.268784	0.737016
FBgn0264427	14.458	0.552266	0.420076	0.986121	0.101646
FBgn0031070	20.2399	0.579688	0.425511	0.612484	0.415489
FBgn0000639	156.043	1.07427	0.428802	1.17868	0.386397
FBgn0259140	17.081	0.594713	0.437579	0.815625	0.261462
FBgn0030429	11.4584	0.599636	0.442096	0.763831	0.31195
FBgn0033372	10.8426	0.80183	0.443758	0.256431	0.852728
FBgn0016675	16.9645	0.672269	0.444359	0.556572	0.567201
FBgn0036348	14.3977	0.554606	0.446468	0.661452	0.36175
FBgn0035040	10.765	0.584502	0.459498	0.523547	0.536762
FBgn0031574	13.7356	0.582034	0.463418	0.273296	0.78074
FBgn0036222	11.1683	0.548418	0.474083	0.842776	0.23121
FBgn0029662	10.8258	0.704521	0.474888	1.02228	0.263239
FBgn0033963	10.6708	0.563122	0.47663	0.806513	0.279195
FBgn0040358	16.4247	0.521682	0.478616	1.33784	0.0211868
FBgn0035510	24.1891	1.10852	0.48164	1.4958	0.310299
FBgn0039616	10.4139	0.643209	0.48418	0.712451	0.443841
FBgn0039038	11.114	0.643666	0.488723	0.68668	0.473886
FBgn0038879	12.4721	1.21977	0.489656	-0.253675	0.916768
FBgn0036091	10.6607	0.677836	0.500962	0.736421	0.470076
FBgn0030859	805.595	0.528942	0.510942	0.462308	0.577908
FBgn0083960	11.2934	0.506895	0.520585	0.648518	0.40273
FBgn0085249	11.5721	0.514328	0.522531	0.459834	0.59431
FBgn0083039	12.8985	0.51782	0.544001	0.307664	0.755875
FBgn0259791	13.8611	0.649137	0.555505	0.285795	0.83702
FBgn0261526	11.2997	0.55927	0.579022	0.693028	0.485663
FBgn0051683	14.8263	0.77465	0.590882	-0.737769	0.735419
FBgn0037547	242.802	0.502571	0.595117	0.390842	0.699504
FBgn0035957	14.059	0.652216	0.605276	0.798297	0.533806
FBgn0036590	32.9123	0.8248	0.638863	-0.57115	0.772941
FBgn0036780	10.6955	0.526531	0.6504	-0.242941	0.868487
FBgn0000227	10.3044	0.554785	0.652619	-0.0900686	0.956905
FBgn0037205	10.5383	0.563045	0.653398	0.164554	0.919568
FBgn0262352	10.7194	1.01988	0.706315	0.610316	0.846086
FBgn0042206	28.079	0.499986	0.318302	-0.0831033	0.908496
FBgn0039688	1416.04	0.499448	5.09657e-09	0.550517	1.33015e-10
FBgn0002774	683.109	0.499214	4.68293e-08	0.583741	1.83995e-10
FBgn0028475	641.611	0.498749	1.79169e-07	0.396987	9.19246e-05
FBgn0034076	3076.65	0.498279	1.08414e-05	0.438278	0.000156788
FBgn0027655	1485.16	0.497458	1.57872e-08	0.52877	2.53518e-09
FBgn0039084	168.948	0.496952	0.00400847	0.447172	0.0146581
FBgn0003076	2252.28	0.496759	3.05605e-05	0.601306	2.53125e-07
FBgn0262160	4510.38	0.496566	4.99992e-13	0.48261	3.38654e-12
FBgn0034053	532.922	0.495099	0.0101828	0.555408	0.00342359
FBgn0051195	583.978	0.494793	9.68902e-08	0.55199	4.29275e-09
FBgn0030826	64.8593	0.494338	0.106576	0.596213	0.0512358
FBgn0033753	180.99	0.493975	0.00538402	0.48941	0.00766548
FBgn0004573	170.716	0.493939	0.0100667	0.646656	0.000487432
FBgn0037552	92.546	0.492836	0.0527716	0.461042	0.0853469
FBgn0083011	26.0898	0.492817	0.375253	0.643364	0.228555
FBgn0003862	3300.91	0.492695	2.5395e-10	0.558515	5.88488e-13
FBgn0262519	1887.72	0.492432	1.2716e-07	0.58789	1.88887e-10
FBgn0031327	1022.89	0.492057	0.000406556	0.511197	0.000241918
FBgn0263111	1839.88	0.49132	1.13097e-05	0.493683	1.14585e-05
FBgn0039668	527.725	0.491257	2.59993e-05	0.450756	0.000196381
FBgn0039167	98.2921	0.49113	0.0261339	0.619301	0.00432261
FBgn0039637	747.842	0.491105	9.68902e-08	0.519989	2.78878e-08
FBgn0039536	2283.49	0.491081	1.32696e-09	0.431738	1.87743e-07
FBgn0263110	1682.89	0.490728	4.26956e-08	0.493615	4.7987e-08
FBgn0264090	163.351	0.490503	0.00357054	0.481273	0.0059616
FBgn0010497	461.06	0.490412	0.000138366	0.542901	2.65329e-05
FBgn0036772	73.5173	0.490328	0.0730362	0.263577	0.433342
FBgn0037520	19.9896	0.490278	0.389905	-0.0464881	0.956175
FBgn0036566	1261.94	0.489899	1.12183e-10	0.501161	8.44303e-11
FBgn0001145	8765.07	0.489877	5.3983e-08	0.531884	2.8014e-09
FBgn0022774	152.619	0.489626	0.0110284	0.386834	0.0646845
FBgn0261836	54169.3	0.489265	2.2033e-08	0.51579	3.10195e-09
FBgn0086662	36.3574	0.488821	0.26312	0.172578	0.763593
FBgn0005638	19.1565	0.48838	0.507837	0.609202	0.402872
FBgn0259174	1643.35	0.487418	3.57809e-09	0.429658	4.22855e-07
FBgn0002526	1315.42	0.487375	6.83931e-08	0.515264	1.41129e-08
FBgn0261269	91.0138	0.487326	0.0479398	0.380156	0.164439
FBgn0034786	501.478	0.486981	4.47697e-06	0.485139	8.59902e-06
FBgn0031865	232.225	0.485032	0.00647548	0.611233	0.000434272
FBgn0037249	2304.56	0.484945	6.66852e-07	0.435327	1.2632e-05
FBgn0085491	160.085	0.484662	0.0354563	0.25614	0.360959
FBgn0085371	100.672	0.484112	0.0487806	0.563226	0.0219481
FBgn0037519	20.2596	0.483008	0.465121	0.151502	0.859885
FBgn0034394	868.971	0.482677	0.000748967	0.49284	0.000596351
FBgn0033942	51.3451	0.482529	0.442096	0.536239	0.408539
FBgn0026721	780.033	0.482419	6.80098e-05	0.487379	6.79576e-05
FBgn0041181	1462.8	0.482359	3.90514e-08	0.468937	1.57076e-07
FBgn0036289	371.884	0.481967	0.000557597	0.306431	0.0532787
FBgn0010380	1128.47	0.481835	2.70125e-09	0.487772	3.18226e-09
FBgn0014906	747.238	0.481818	7.37183e-07	0.429469	2.15935e-05
FBgn0011723	162.064	0.481319	0.0261683	0.599919	0.00455051
FBgn0250910	409.824	0.481008	0.000145476	0.54243	1.83382e-05
FBgn0267458	26.9636	0.480924	0.295775	0.242037	0.671778
FBgn0267488	1952.69	0.48033	5.69884e-09	0.452336	7.26615e-08
FBgn0052137	453.206	0.479986	5.92641e-06	0.41721	0.00020307
FBgn0030396	86.1171	0.4798	0.0408826	0.310331	0.255438
FBgn0053191	33.0787	0.479495	0.422108	0.538625	0.367301
FBgn0032864	478.349	0.479212	3.25195e-06	0.429025	7.17249e-05
FBgn0032637	12.4435	0.478794	0.56725	0.228747	0.81882
FBgn0250816	38.7445	0.478678	0.381968	0.448984	0.441417
FBgn0024957	1450.28	0.478637	1.03002e-10	0.422517	3.43477e-08
FBgn0036380	88.7516	0.478136	0.0808361	0.660843	0.0106852
FBgn0027585	2322.97	0.478021	1.07687e-09	0.491648	4.77221e-10
FBgn0028622	708.154	0.477305	0.000104946	0.372559	0.00439092
FBgn0052195	121.352	0.47714	0.0352484	0.433476	0.0694753
FBgn0261014	2864.88	0.476848	8.28094e-09	0.459811	4.03307e-08
FBgn0263256	666.926	0.476649	9.86689e-08	0.391418	3.91585e-05
FBgn0003187	83.6261	0.476273	0.139705	0.576351	0.0689244
FBgn0030005	12.7687	0.47559	0.520237	0.409074	0.61508
FBgn0033686	32.0809	0.474758	0.235888	-0.0947866	0.871187
FBgn0264467	15.0984	0.474434	0.491849	0.788329	0.20645
FBgn0037935	356.296	0.474431	0.00321817	0.385336	0.0243258
FBgn0039482	12.1387	0.474213	0.596933	0.678452	0.431011
FBgn0086368	89.8201	0.474063	0.0358336	0.522509	0.0230589
FBgn0260431	17.8655	0.473551	0.3988	0.403456	0.509946
FBgn0265187	156.594	0.473458	0.102605	0.531082	0.0649572
FBgn0052834	17.6097	0.473453	0.768688	0.565059	0.717655
FBgn0033183	492.095	0.473256	7.70441e-07	0.556039	8.76703e-09
FBgn0086384	261.808	0.473167	0.000770504	0.359985	0.0195881
FBgn0086027	21.663	0.472983	0.390282	0.370738	0.542562
FBgn0024836	671.543	0.472884	1.84053e-05	0.61867	1.09957e-08
FBgn0030065	565.985	0.47143	2.15152e-05	0.551841	6.53772e-07
FBgn0036285	79.8413	0.471153	0.0637187	0.634038	0.00930589
FBgn0034049	869.845	0.470597	2.81869e-05	0.471056	3.58745e-05
FBgn0250757	396.736	0.470256	4.73953e-05	0.363172	0.00360128
FBgn0016075	2049.37	0.470051	0.000320992	0.689609	2.87082e-08
FBgn0261015	137.739	0.469974	0.0231847	0.408728	0.0680361
FBgn0002716	38.6083	0.469412	0.219334	0.301284	0.498832
FBgn0037137	289.014	0.469144	0.0154733	0.448719	0.0249117
FBgn0260962	609.603	0.468915	8.59114e-05	0.391431	0.00182698
FBgn0261574	2110.85	0.468579	2.80102e-06	0.482634	1.52615e-06
FBgn0034756	17.0926	0.468529	0.610665	0.0555834	0.964202
FBgn0083003	92.4978	0.468527	0.147182	0.801181	0.00553443
FBgn0034795	177.548	0.468362	0.00315112	0.421142	0.0124694
FBgn0085385	257.764	0.468243	0.0034742	0.544968	0.000583929
FBgn0003733	36.8617	0.467871	0.522401	0.304242	0.719172
FBgn0003891	6038.97	0.467828	1.93433e-10	0.456993	6.51873e-10
FBgn0014931	12.4623	0.467765	0.54182	0.230062	0.802731
FBgn0051858	18.7671	0.466791	0.399749	0.453224	0.441502
FBgn0003268	116.866	0.466429	0.0204606	0.265336	0.279876
FBgn0051445	413.918	0.466212	0.000217802	0.338104	0.0144435
FBgn0032242	652.21	0.465797	4.17457e-06	0.337713	0.0020294
FBgn0260440	22.8609	0.465359	0.360644	0.534799	0.297753
FBgn0027094	572.858	0.465163	1.15055e-05	0.340197	0.00309867
FBgn0250871	1091.12	0.465161	5.47335e-09	0.475586	5.39296e-09
FBgn0027588	3214.7	0.464943	7.32621e-14	0.516294	1.12104e-16
FBgn0045035	419.563	0.464764	0.000564197	0.360113	0.0130426
FBgn0262562	1119.03	0.464678	8.20691e-06	0.502681	1.42878e-06
FBgn0264879	12.2731	0.464521	0.538775	0.364956	0.662388
FBgn0263598	3011.57	0.463917	6.18424e-07	0.463015	7.73311e-07
FBgn0266756	3378.27	0.463911	1.21765e-07	0.492649	1.90199e-08
FBgn0037487	76.0629	0.463155	0.269251	0.357045	0.450722
FBgn0044452	1373.86	0.463015	3.49869e-11	0.47817	1.70971e-11
FBgn0036962	26.2309	0.462964	0.39764	0.642527	0.216859
FBgn0032256	71.9808	0.462802	0.0987756	0.243508	0.477754
FBgn0000318	514.873	0.462672	4.4049e-05	0.48372	2.52996e-05
FBgn0038695	11.226	0.462259	0.577542	0.718301	0.353049
FBgn0039594	3732.51	0.461625	2.92744e-11	0.465737	2.78697e-11
FBgn0038344	416.373	0.461279	4.35585e-05	0.386239	0.00132638
FBgn0000635	1222.66	0.460575	5.23621e-09	0.420001	2.35604e-07
FBgn0033993	24.8476	0.459817	0.389957	0.479575	0.386397
FBgn0030141	347.063	0.45981	0.000111394	0.569566	1.46361e-06
FBgn0001092	6868.32	0.459674	6.61277e-07	0.3476	0.000314013
FBgn0267519	64.2901	0.4595	0.158896	0.958997	0.000592984
FBgn0039043	355.724	0.458076	5.67485e-05	0.536674	2.74542e-06
FBgn0284253	536.836	0.457898	0.000290882	0.454102	0.000428688
FBgn0033443	64.7099	0.457619	0.166327	0.450799	0.19228
FBgn0020279	1685.23	0.457428	2.35692e-11	0.52071	3.61041e-14
FBgn0000346	2290.2	0.457329	3.55342e-08	0.37525	1.23578e-05
FBgn0031627	797.497	0.456902	1.24314e-05	0.381756	0.000493556
FBgn0000114	630.894	0.456759	2.33781e-06	0.423659	2.54372e-05
FBgn0010909	1357.49	0.456633	6.32581e-08	0.429202	6.67648e-07
FBgn0004865	191.222	0.456511	0.0124091	0.53467	0.00317036
FBgn0039728	98.2726	0.455988	0.112317	0.438935	0.141623
FBgn0261984	732.507	0.455777	1.21765e-07	0.414709	3.73599e-06
FBgn0284421	271.443	0.455189	0.000505114	0.419551	0.00223589
FBgn0033524	201.275	0.454734	0.0366876	0.514016	0.0170123
FBgn0039537	612.395	0.454592	0.00098083	0.367739	0.0118273
FBgn0040777	2168.94	0.453951	1.23535e-09	0.37255	1.46217e-06
FBgn0034060	662.669	0.453854	4.73966e-06	0.487282	1.18765e-06
FBgn0030344	235.25	0.453436	0.00208501	0.280417	0.099848
FBgn0265629	44.6909	0.4532	0.211927	0.403755	0.299891
FBgn0266886	32.0219	0.453017	0.332416	0.45802	0.34443
FBgn0034706	468.47	0.452811	0.000557936	0.49346	0.00018198
FBgn0043903	710.842	0.452753	4.43711e-05	0.52041	2.50485e-06
FBgn0030114	361.455	0.452682	0.0102701	0.443442	0.0136585
FBgn0261862	1648.75	0.452655	5.45959e-09	0.512829	3.96698e-11
FBgn0263236	951.39	0.452285	1.39218e-06	0.41853	1.4468e-05
FBgn0010019	8857.16	0.452161	0.618384	0.467801	0.60719
FBgn0029114	335.327	0.452057	0.000252181	0.530081	1.74923e-05
FBgn0015011	232.541	0.451787	0.00388198	0.439661	0.00649151
FBgn0039915	1337.54	0.451595	7.63245e-05	0.42033	0.000311833
FBgn0027580	3487.05	0.451549	2.11387e-09	0.490363	7.68187e-11
FBgn0031516	186.274	0.451482	0.00234902	0.412362	0.00871948
FBgn0051320	82.1076	0.4508	0.0747168	0.283508	0.342028
FBgn0027343	82.0188	0.450145	0.086256	0.526142	0.0446759
FBgn0028539	898.55	0.449782	4.45265e-07	0.429909	2.67696e-06
FBgn0082954	54.6939	0.449518	0.2261	0.742015	0.027107
FBgn0037838	138.819	0.449436	0.0126279	0.23911	0.27823
FBgn0037950	201.584	0.449348	0.013361	0.46175	0.012586
FBgn0053138	1221.09	0.449179	0.000290049	0.43683	0.000490115
FBgn0082960	33.9984	0.448632	0.368584	0.615878	0.193043
FBgn0028695	1028.51	0.448474	1.25683e-06	0.508537	4.01155e-08
FBgn0033698	716.064	0.448445	8.5737e-08	0.457472	1.00902e-07
FBgn0260935	588.637	0.448256	1.69254e-05	0.330959	0.00331136
FBgn0027579	828.639	0.447733	6.04386e-06	0.517402	1.66006e-07
FBgn0035513	11.0305	0.447258	0.582304	0.853645	0.229463
FBgn0030855	104.754	0.447179	0.0450519	0.267272	0.313876
FBgn0019938	320.613	0.446897	0.00132697	0.402085	0.00583951
FBgn0262477	251.469	0.446707	0.0251114	0.386034	0.065792
FBgn0004368	1404.27	0.446688	2.11387e-09	0.440049	7.37412e-09
FBgn0034352	24.1909	0.446663	0.507375	0.540556	0.429258
FBgn0037005	15.4315	0.446494	0.531067	-0.295202	0.733499
FBgn0038475	213.23	0.446168	0.00294959	0.28064	0.105333
FBgn0003089	23.967	0.44603	0.417419	0.245347	0.712475
FBgn0002306	895.746	0.445964	4.0239e-07	0.57214	5.59892e-11
FBgn0032638	12.6021	0.445594	0.784603	-0.0375998	0.986524
FBgn0052699	494.684	0.445558	7.59869e-05	0.513969	5.208e-06
FBgn0030850	476.349	0.445202	1.55375e-05	0.225871	0.0638148
FBgn0263599	1010.5	0.44502	2.94751e-07	0.529271	9.76126e-10
FBgn0034499	19.8718	0.444966	0.467244	0.0029724	0.997661
FBgn0083123	62.7711	0.444953	0.166216	0.131193	0.76215
FBgn0261046	757.205	0.444929	0.00621067	0.398877	0.0170682
FBgn0284256	1059.62	0.444714	3.41918e-07	0.390338	1.60628e-05
FBgn0050147	621.754	0.444163	7.22897e-06	0.304815	0.00509918
FBgn0025456	139.583	0.443408	0.0119402	0.366499	0.0538824
FBgn0050345	198.005	0.443227	0.00641047	0.497894	0.00235754
FBgn0085384	1039.43	0.443156	0.000396903	0.510358	3.56124e-05
FBgn0003943	4115.73	0.443027	2.36124e-09	0.411135	4.78342e-08
FBgn0015010	19.8618	0.442655	0.490598	0.426018	0.523848
FBgn0033814	924.563	0.442639	5.43888e-08	0.445755	8.7657e-08
FBgn0063493	76.6799	0.442406	0.125649	0.612619	0.0256457
FBgn0029688	3038.02	0.442376	9.21886e-12	0.487575	6.34791e-14
FBgn0000542	302.393	0.441017	0.00200887	0.555946	7.40813e-05
FBgn0039611	164.789	0.44079	0.032447	0.441133	0.0369527
FBgn0027562	2010.66	0.440419	0.000127827	0.376105	0.00153817
FBgn0035995	566.051	0.440098	3.90611e-05	0.393802	0.000422912
FBgn0031985	1051.22	0.439956	9.62693e-07	0.362245	0.000119851
FBgn0003366	1464.87	0.43839	2.42859e-06	0.468754	5.04669e-07
FBgn0027932	666.142	0.437366	1.72129e-05	0.5791	6.84307e-09
FBgn0002938	32083.1	0.437344	5.14915e-13	0.412338	1.30023e-11
FBgn0015524	92.7535	0.436589	0.0993658	0.131269	0.719225
FBgn0013995	2413.11	0.436447	4.46264e-09	0.432136	9.72771e-09
FBgn0262473	1245.96	0.436237	1.85357e-07	0.463258	4.30742e-08
FBgn0003731	1475.42	0.436183	2.41637e-08	0.491504	3.564e-10
FBgn0000454	711.096	0.43605	0.000691601	0.449203	0.000508316
FBgn0085819	19.633	0.435704	0.470695	1.08915	0.0243101
FBgn0014073	513.862	0.434986	0.000689087	0.512884	5.42099e-05
FBgn0038194	2221.97	0.434612	0.00210642	0.358632	0.0145396
FBgn0029835	167.427	0.433939	0.0200672	0.479631	0.010658
FBgn0082923	11.4849	0.433698	0.567111	0.169087	0.858328
FBgn0262478	20.5408	0.432478	0.462449	0.346183	0.594447
FBgn0030766	415.2	0.431906	0.000928185	0.559946	1.08234e-05
FBgn0037836	319.429	0.431666	0.0203217	0.503353	0.00605705
FBgn0053172	63.5212	0.431427	0.166282	0.173433	0.669436
FBgn0038610	690.241	0.431223	0.000340711	0.377234	0.00254142
FBgn0030954	77.259	0.431062	0.0826829	0.560474	0.0202831
FBgn0033792	27.8702	0.43105	0.317625	0.392809	0.39534
FBgn0034142	990.513	0.43104	3.11063e-06	0.371133	0.000118549
FBgn0032648	18.4863	0.431028	0.499396	0.476983	0.465444
FBgn0035227	788.302	0.430589	1.81218e-06	0.348113	0.000266803
FBgn0264574	1441.88	0.430325	1.25742e-05	0.420563	2.54562e-05
FBgn0003091	1346.19	0.430296	3.03993e-05	0.462702	7.39607e-06
FBgn0036448	1423.74	0.429969	5.21982e-06	0.461149	1.10556e-06
FBgn0033766	212.23	0.429404	0.0100667	0.427808	0.0128057
FBgn0264560	1388.11	0.429125	2.21144e-08	0.444022	1.13519e-08
FBgn0037612	296.314	0.428858	0.00956567	0.448045	0.0071587
FBgn0035308	300.498	0.428857	0.00752637	0.460425	0.00448931
FBgn0260655	538.731	0.428332	0.00039325	0.393311	0.00164947
FBgn0032377	16.5889	0.428158	0.503555	-0.198564	0.80656
FBgn0032299	15.2116	0.428009	0.553688	0.12121	0.896213
FBgn0051774	276.593	0.427958	0.0100843	0.567627	0.000389462
FBgn0266851	21.6101	0.427945	0.411643	0.730312	0.118624
FBgn0002431	2409.39	0.427496	9.12443e-08	0.461909	8.1154e-09
FBgn0040271	1089.73	0.427133	9.60891e-07	0.366474	5.66848e-05
FBgn0031016	393.553	0.427032	0.0202732	0.480936	0.00807825
FBgn0086450	431.21	0.426983	0.0217028	0.483467	0.00829308
FBgn0086671	92.6564	0.426398	0.217788	0.540633	0.104402
FBgn0034398	2544.45	0.426099	5.19023e-07	0.435399	3.34152e-07
FBgn0039809	62.6659	0.426098	0.119026	0.473963	0.0867755
FBgn0003391	1513.11	0.425671	4.41627e-09	0.403233	6.10419e-08
FBgn0033137	12.2493	0.425134	0.567703	0.482093	0.52164
FBgn0000008	375.887	0.425071	0.000328595	0.408647	0.000889877
FBgn0259211	699.887	0.425004	1.7941e-05	0.434189	1.73562e-05
FBgn0010473	1443.45	0.424834	0.000253486	0.445767	0.000121897
FBgn0024189	593.742	0.42455	0.000270462	0.487726	2.54e-05
FBgn0033889	953.725	0.424249	3.93581e-07	0.376814	1.51615e-05
FBgn0036622	124.066	0.423632	0.0656177	0.448653	0.0557831
FBgn0005624	116.489	0.423245	0.0551492	0.271103	0.290078
FBgn0033159	1066.19	0.423103	0.000323901	0.521023	5.89138e-06
FBgn0036094	149.101	0.422579	0.0201688	0.437808	0.0190832
FBgn0034432	1370.01	0.422232	7.65071e-08	0.371167	5.36012e-06
FBgn0020304	1556.13	0.422048	8.87733e-06	0.433484	5.87902e-06
FBgn0014018	1672.25	0.421892	1.53843e-06	0.342961	0.0001848
FBgn0033978	396.18	0.421847	0.00992725	0.449641	0.00580699
FBgn0267515	86.8315	0.421828	0.314462	1.19111	0.000360804
FBgn0051632	27.0964	0.421233	0.368853	0.590096	0.18565
FBgn0027086	879.445	0.421161	0.000187225	0.463562	3.77187e-05
FBgn0037515	615.995	0.420393	0.000928185	0.385744	0.00330417
FBgn0039640	612.771	0.420343	1.29442e-05	0.394032	8.60176e-05
FBgn0261053	450.851	0.420158	9.23808e-05	0.461726	2.35966e-05
FBgn0002715	34.2173	0.420114	0.287951	0.265446	0.566653
FBgn0031738	601.016	0.419842	9.40238e-05	0.373363	0.000881398
FBgn0266206	11.8925	0.419536	0.614472	0.596769	0.454497
FBgn0015926	42.2669	0.419496	0.473201	0.153627	0.835499
FBgn0034417	186.165	0.419438	0.0168017	0.41737	0.0214419
FBgn0260941	916.313	0.419037	4.57968e-07	0.356527	4.36257e-05
FBgn0052113	759.735	0.419013	0.000275602	0.410117	0.000482786
FBgn0020621	3471.75	0.418688	2.56908e-09	0.402552	1.54338e-08
FBgn0033688	1442.98	0.418604	8.92645e-07	0.509858	1.5379e-09
FBgn0035699	81.5402	0.418338	0.119164	0.55893	0.0306086
FBgn0038651	940.256	0.417873	1.6919e-05	0.445402	5.5072e-06
FBgn0036985	116.659	0.41781	0.157542	0.357612	0.259679
FBgn0000490	259.286	0.417514	0.0057584	0.425016	0.00609521
FBgn0267002	8058.84	0.417375	6.09989e-06	0.428507	3.29846e-06
FBgn0034030	62.1544	0.417275	0.25087	0.905519	0.00311733
FBgn0016983	594.089	0.417153	0.000280039	0.378384	0.00153932
FBgn0052600	199.407	0.417113	0.00600492	0.512318	0.000664837
FBgn0031414	3498.63	0.416372	1.72823e-05	0.44445	4.14809e-06
FBgn0259214	6478.72	0.415929	4.09422e-07	0.381719	4.70025e-06
FBgn0039612	125.886	0.415919	0.0313307	0.433447	0.0288514
FBgn0034381	495.706	0.415683	0.000114377	0.503171	2.82313e-06
FBgn0032480	774.449	0.415631	9.60891e-07	0.407945	3.04069e-06
FBgn0004374	42.2176	0.415618	0.354863	0.250073	0.636508
FBgn0024222	185.072	0.415449	0.0115781	0.41848	0.0139334
FBgn0037171	181.977	0.415337	0.0138805	0.43627	0.0115063
FBgn0260653	441.623	0.415004	0.0560169	0.456424	0.0343431
FBgn0027558	225.852	0.415001	0.0123662	0.332931	0.0634834
FBgn0052579	84.6813	0.414865	0.147513	0.595401	0.0267173
FBgn0031134	13.1994	0.414617	0.550476	0.537765	0.427131
FBgn0037467	520.974	0.414415	0.000245104	0.409411	0.000421226
FBgn0259994	1966.82	0.414318	8.12999e-06	0.411861	1.11274e-05
FBgn0036124	170.921	0.414174	0.021818	0.417135	0.0260041
FBgn0035636	89.8928	0.413909	0.157439	0.360212	0.251008
FBgn0038629	35.2582	0.413662	0.375085	-0.0401732	0.951402
FBgn0004784	7929.02	0.413577	3.73655e-07	0.387	2.60359e-06
FBgn0267551	17.2705	0.413427	0.492221	0.465379	0.449037
FBgn0022153	640.314	0.413207	4.36358e-06	0.510056	1.35555e-08
FBgn0015569	336.465	0.412862	0.000587002	0.366306	0.00395057
FBgn0085427	1100.83	0.412696	5.54151e-05	0.435088	2.40045e-05
FBgn0086659	710.245	0.41239	0.174944	0.607608	0.0294103
FBgn0040752	1683.65	0.412092	1.01968e-05	0.42559	5.901e-06
FBgn0039641	48.1291	0.411974	0.216763	-0.153485	0.737995
FBgn0260486	2003.21	0.411748	2.23314e-06	0.428682	9.20723e-07
FBgn0039214	1452.99	0.411736	1.13255e-05	0.538237	4.32702e-09
FBgn0262719	384.227	0.410816	0.000529064	0.683395	1.12541e-09
FBgn0010406	597.612	0.410459	1.48893e-05	0.412415	2.24008e-05
FBgn0038037	2367.67	0.409719	9.1497e-07	0.328696	0.000156788
FBgn0037025	42.9217	0.409668	0.296962	-0.245102	0.631241
FBgn0267579	103.86	0.409134	0.12704	0.306642	0.300196
FBgn0038203	14.0611	0.408836	0.587975	-0.0155138	0.988355
FBgn0032772	53.5033	0.408584	0.247031	0.502155	0.150539
FBgn0261800	759.606	0.408482	1.72537e-05	0.452034	2.53816e-06
FBgn0034553	449.538	0.408412	0.047561	0.444966	0.0293301
FBgn0002719	2775.46	0.40812	7.10884e-09	0.360768	6.04114e-07
FBgn0025725	1339.68	0.407474	5.88099e-08	0.387597	4.93352e-07
FBgn0034162	464.566	0.407011	0.010433	0.28233	0.106721
FBgn0052064	18.5204	0.406757	0.473319	0.678631	0.184527
FBgn0021776	41.9592	0.406731	0.51763	0.0172202	0.984833
FBgn0259226	168.316	0.406681	0.0329031	0.434612	0.0250724
FBgn0033735	68.622	0.406495	0.18418	0.262605	0.457437
FBgn0034436	394.043	0.406352	0.00165994	0.216795	0.159538
FBgn0035755	481.245	0.406341	0.00162881	0.217416	0.151391
FBgn0027091	218.464	0.406203	0.00537152	0.343509	0.0291597
FBgn0000075	108.537	0.405876	0.117651	0.241719	0.429623
FBgn0025693	176.655	0.405815	0.0253157	0.507973	0.00417319
FBgn0261671	3751.25	0.405731	6.95868e-08	0.486512	6.02499e-11
FBgn0051997	826.424	0.405215	2.34819e-05	0.432369	8.1773e-06
FBgn0039004	135.694	0.40503	0.0837101	0.178588	0.544578
FBgn0034734	227.152	0.404952	0.0091202	0.373489	0.0223802
FBgn0030798	289.489	0.404831	0.00313949	0.220835	0.176913
FBgn0085434	2584.71	0.40428	0.000471812	0.478961	2.2231e-05
FBgn0034452	97.2632	0.403951	0.0827957	0.424352	0.0788348
FBgn0028863	950.778	0.403696	0.000782442	0.396498	0.0011256
FBgn0025335	315.268	0.403497	0.00203012	0.451616	0.000597342
FBgn0036509	1000.26	0.403413	9.05702e-08	0.336039	2.33749e-05
FBgn0037623	470.904	0.403219	8.5185e-05	0.38382	0.00032135
FBgn0035812	150.88	0.403181	0.0510532	0.54374	0.00621912
FBgn0032253	114.374	0.403101	0.0915211	0.396418	0.108606
FBgn0033259	775.938	0.403001	0.000216247	0.302151	0.00984887
FBgn0031356	376.727	0.402951	0.00190661	0.487755	0.000143666
FBgn0035317	146.417	0.402757	0.0395535	0.451014	0.0224423
FBgn0016930	914.544	0.402427	1.34222e-05	0.325586	0.000865893
FBgn0085397	138.235	0.402158	0.0723176	0.335663	0.162973
FBgn0042180	132.109	0.401037	0.0384156	0.246749	0.278467
FBgn0030504	403.97	0.400911	0.00424619	0.421397	0.0029812
FBgn0041712	338.632	0.400907	0.00406229	0.442954	0.00158408
FBgn0034975	808.978	0.400903	3.61517e-05	0.401995	4.98473e-05
FBgn0259210	888.169	0.400792	1.40028e-05	0.318113	0.00114432
FBgn0000535	622.063	0.400784	0.00272387	0.59958	2.18764e-06
FBgn0029799	123.571	0.400721	0.0808361	0.492192	0.0286372
FBgn0083007	83.6578	0.40004	0.18604	0.33135	0.314072
FBgn0033160	483.904	0.400009	0.000129133	0.34845	0.00160243
FBgn0259113	56.179	0.399897	0.307657	0.265456	0.55978
FBgn0038320	998.414	0.399849	3.5936e-07	0.475274	1.46258e-09
FBgn0029824	254.905	0.39936	0.00573321	0.256424	0.121501
FBgn0264077	25.2392	0.399273	0.41747	0.413873	0.412646
FBgn0031390	836.235	0.398844	0.000250324	0.403298	0.000256764
FBgn0016081	4108.06	0.398696	3.64252e-07	0.463023	2.35972e-09
FBgn0035688	1076.2	0.398417	0.000112167	0.403704	0.000109689
FBgn0261563	354.955	0.398414	0.00553205	0.391431	0.00785343
FBgn0283439	11.4027	0.398342	0.658027	-0.359636	0.727123
FBgn0038303	455.14	0.397897	0.000937354	0.290366	0.0273016
FBgn0050440	173.015	0.397842	0.0386867	0.431239	0.0278272
FBgn0031458	84.8017	0.397572	0.150833	0.358492	0.222572
FBgn0028982	1873.9	0.396966	4.9491e-08	0.482945	2.35472e-11
FBgn0040308	42.4221	0.396622	0.308606	0.208644	0.659726
FBgn0052447	40.9022	0.396317	0.323441	0.473741	0.235846
FBgn0027079	617.199	0.396253	0.000352366	0.448478	5.14282e-05
FBgn0030087	2135.48	0.396193	3.5936e-07	0.393337	6.05645e-07
FBgn0034366	112.394	0.396045	0.0439501	0.37339	0.0720452
FBgn0263131	447.912	0.396032	0.0175011	0.393593	0.0200673
FBgn0035257	12.7543	0.395963	0.671829	-0.092338	0.939274
FBgn0260745	2088.84	0.395472	0.00236853	0.624837	2.7808e-07
FBgn0031646	25.3525	0.395266	0.489466	-0.0679848	0.932578
FBgn0032820	306.798	0.394841	0.0104001	0.357579	0.0260087
FBgn0027603	655.647	0.393805	6.54167e-05	0.338453	0.00114173
FBgn0052645	28.9054	0.393761	0.455461	0.0821157	0.907718
FBgn0012034	3888.46	0.393556	6.51593e-06	0.351795	7.88796e-05
FBgn0039117	288.41	0.393378	0.00345505	0.425359	0.00182472
FBgn0050015	1345.99	0.393071	2.09372e-05	0.43215	2.93026e-06
FBgn0040383	272.252	0.392736	0.0143209	0.204959	0.28565
FBgn0026418	1476.42	0.392587	1.91023e-06	0.361996	1.92231e-05
FBgn0037129	11.6367	0.392334	0.725029	0.335524	0.780287
FBgn0053978	837.258	0.392277	0.000616619	0.525823	2.22776e-06
FBgn0032157	377.569	0.391861	0.00225097	0.318808	0.0205576
FBgn0051217	509.29	0.391229	0.000228296	0.358764	0.00120557
FBgn0003159	702.648	0.390794	0.000392216	0.43863	6.72253e-05
FBgn0263483	102.001	0.39036	0.15307	0.455498	0.0901175
FBgn0086451	332.147	0.390193	0.00948372	0.358931	0.0225686
FBgn0026598	65.0325	0.390181	0.335617	0.320143	0.473027
FBgn0028968	785.157	0.390069	1.70939e-06	0.337345	8.47302e-05
FBgn0086670	114.857	0.389995	0.173533	0.204737	0.549356
FBgn0036031	50.4348	0.389971	0.27532	0.255955	0.536084
FBgn0265267	11.5789	0.389717	0.714059	-0.16452	0.897198
FBgn0261283	2536.83	0.389709	2.98359e-07	0.355497	4.84515e-06
FBgn0038449	27.8711	0.38952	0.616402	0.266414	0.758873
FBgn0038597	161.989	0.389295	0.0222857	0.484486	0.00398846
FBgn0011674	158.716	0.38924	0.0464212	0.391537	0.0529954
FBgn0011771	534.932	0.389059	0.000306985	0.344347	0.00231162
FBgn0035420	866.712	0.388917	1.9491e-05	0.303039	0.00182755
FBgn0052191	146.591	0.388804	0.0406473	0.096606	0.7208
FBgn0003944	15.0802	0.38875	0.644453	0.70868	0.349709
FBgn0030764	14.7965	0.388715	0.558587	0.225087	0.773489
FBgn0036143	349.998	0.388615	0.0116543	0.362283	0.023766
FBgn0283531	230.522	0.387932	0.0488884	0.423721	0.0345028
FBgn0039480	113.819	0.387511	0.655575	0.379694	0.674635
FBgn0051523	2500.59	0.38731	5.39207e-05	0.367929	0.000158733
FBgn0263780	501.654	0.387278	0.00347761	0.412353	0.00204908
FBgn0021796	1154.94	0.387211	4.9432e-08	0.425541	3.36412e-09
FBgn0035262	101.152	0.3868	0.104046	0.206826	0.474339
FBgn0015808	800.757	0.386798	1.21917e-06	0.382272	3.41355e-06
FBgn0033494	417.598	0.386693	0.0177797	0.443947	0.00580699
FBgn0035504	90.3892	0.386555	0.100172	0.353943	0.158017
FBgn0031540	37.9044	0.386552	0.419799	0.301217	0.575333
FBgn0037064	16.1227	0.386427	0.571761	0.104755	0.905683
FBgn0058470	311.135	0.385744	0.0227546	0.440258	0.00840181
FBgn0050499	206.227	0.385553	0.0259615	0.375362	0.0369036
FBgn0260462	2376.17	0.385166	0.000146667	0.491448	6.15709e-07
FBgn0035763	1196.46	0.385028	2.79254e-06	0.371629	1.00108e-05
FBgn0020633	82.1194	0.384793	0.60372	0.286154	0.72248
FBgn0020765	116.007	0.384638	0.578886	0.198326	0.801842
FBgn0285944	2467.58	0.38447	0.00576108	0.429515	0.00166131
FBgn0263484	71.1658	0.384223	0.271077	0.748048	0.0133819
FBgn0043362	2023.76	0.384126	2.34132e-05	0.498497	1.81487e-08
FBgn0000032	146.771	0.383855	0.0518494	0.346836	0.0982332
FBgn0263113	23.1316	0.383774	0.448031	-0.0304919	0.965052
FBgn0034530	50.6998	0.383727	0.293322	0.181514	0.691963
FBgn0025394	325.585	0.383196	0.00222083	0.409703	0.00130435
FBgn0250754	526.417	0.382775	0.00656705	0.401719	0.00458671
FBgn0036433	938.1	0.382696	1.24131e-05	0.334947	0.000249101
FBgn0033652	521.317	0.382434	0.00505416	0.425264	0.00172215
FBgn0086679	613.888	0.382278	8.59114e-05	0.353221	0.000493561
FBgn0035542	2017.46	0.38047	0.0125468	0.466355	0.00152253
FBgn0083048	210.023	0.380297	0.0314198	0.677798	2.40816e-05
FBgn0035028	289.417	0.380219	0.0136856	0.271983	0.112021
FBgn0028875	621.919	0.380106	0.0148869	0.530726	0.000338581
FBgn0031266	821.074	0.379325	0.000717534	0.392498	0.000516773
FBgn0034113	191.655	0.378904	0.0275482	0.275544	0.151391
FBgn0265002	283.031	0.378475	0.00577217	0.439336	0.00129709
FBgn0030164	226.409	0.378079	0.0188908	0.411851	0.0118099
FBgn0034400	1830.39	0.377635	6.49424e-08	0.454139	6.67155e-11
FBgn0051547	949.871	0.377553	0.00641101	0.553307	2.2598e-05
FBgn0267322	66.9403	0.377334	0.223838	0.42936	0.166618
FBgn0013756	1014.8	0.377149	0.00180867	0.410619	0.000641217
FBgn0011236	199.391	0.377146	0.0291401	0.360827	0.046116
FBgn0019968	2761.78	0.376481	5.0843e-07	0.438469	3.71923e-09
FBgn0083000	25.3762	0.376313	0.503042	0.791027	0.0971608
FBgn0040942	48.569	0.37529	0.378371	0.216716	0.66703
FBgn0004449	2151.27	0.375037	3.58066e-05	0.431086	1.55952e-06
FBgn0050085	156.173	0.374778	0.289451	0.403934	0.2523
FBgn0019985	472.293	0.373906	0.00888988	0.352315	0.016513
FBgn0034866	14.6358	0.373763	0.673077	0.122891	0.910013
FBgn0026239	491.676	0.373587	0.000698152	0.567984	7.38808e-08
FBgn0034151	28.1419	0.373523	0.651793	0.407237	0.631241
FBgn0263855	70.385	0.373455	0.340504	0.50531	0.177665
FBgn0036778	366.207	0.373305	0.541933	0.283092	0.662819
FBgn0029898	897.875	0.373288	0.00216141	0.299148	0.0204672
FBgn0028879	617.805	0.373213	0.0020993	0.334756	0.00784146
FBgn0004512	736.598	0.373073	1.10763e-05	0.34351	0.000108706
FBgn0262103	486.237	0.372726	0.000620409	0.284731	0.0162269
FBgn0029912	366.659	0.372721	0.00200731	0.351151	0.0051928
FBgn0003656	1214.78	0.3722	5.46432e-07	0.347743	5.89326e-06
FBgn0264330	13.7303	0.371796	0.617308	0.465618	0.530438
FBgn0010414	455.698	0.371657	0.0047558	0.314739	0.0240006
FBgn0283499	973.586	0.371615	0.00286885	0.396028	0.00142325
FBgn0025815	115.954	0.371513	0.191801	0.296736	0.340828
FBgn0260386	54.2738	0.370982	0.269985	0.283301	0.453794
FBgn0259163	2548.32	0.370867	2.42518e-05	0.301702	0.000971364
FBgn0028506	78.7832	0.370822	0.253964	0.515798	0.0933313
FBgn0000464	217.286	0.370481	0.0695718	0.378091	0.0681516
FBgn0001991	2123.34	0.370327	0.000131377	0.465075	8.2986e-07
FBgn0037696	50.0567	0.370315	0.317733	0.300775	0.46755
FBgn0024947	942.947	0.370196	3.54262e-05	0.335663	0.000300409
FBgn0032116	232.569	0.370025	0.0374577	0.266186	0.179415
FBgn0265192	396.286	0.369935	0.00124936	0.381156	0.00117157
FBgn0283476	35.968	0.369833	0.368903	0.465966	0.250822
FBgn0263258	974.026	0.369706	7.47119e-05	0.405747	1.5366e-05
FBgn0028692	1064.65	0.369678	9.86197e-06	0.383658	6.46587e-06
FBgn0034315	340.665	0.369506	0.00560692	0.288212	0.047133
FBgn0039182	374.988	0.369406	0.0091953	0.347644	0.0182094
FBgn0039165	250.77	0.369388	0.00833503	0.362283	0.0127253
FBgn0034641	419.3	0.369331	0.00039325	0.298235	0.00825771
FBgn0051674	27.0269	0.369281	0.447786	-0.111594	0.865597
FBgn0264273	403.305	0.369042	0.011375	0.493252	0.000427884
FBgn0083950	641.795	0.368801	0.00129933	0.363782	0.00183397
FBgn0033603	136.498	0.3684	0.286129	0.211324	0.600514
FBgn0039315	19.2885	0.368313	0.549216	-0.0413984	0.958381
FBgn0086355	2702.49	0.368153	0.00273913	0.25861	0.0501266
FBgn0259192	12.0815	0.368118	0.663498	0.224675	0.817286
FBgn0003308	419.611	0.368065	0.0160515	0.513877	0.000417079
FBgn0015039	1523.98	0.367273	0.0399202	0.331617	0.0689974
FBgn0261041	1372.87	0.367009	0.0038593	0.509882	2.40045e-05
FBgn0038396	25.4459	0.366956	0.505366	-0.761689	0.16504
FBgn0020414	1104.75	0.366807	0.00159463	0.514811	3.45112e-06
FBgn0032935	361.609	0.366507	0.00341771	0.376823	0.00322649
FBgn0040273	874.683	0.366324	2.74979e-05	0.39671	7.05336e-06
FBgn0052944	155.363	0.366301	0.066002	0.090065	0.749377
FBgn0053971	67.0147	0.366086	0.258112	0.56731	0.0567308
FBgn0037215	548.676	0.365865	0.00153274	0.340663	0.00454564
FBgn0030514	545.389	0.365377	0.000496447	0.275387	0.0157286
FBgn0002921	16511.9	0.365184	1.75707e-06	0.364245	1.9649e-06
FBgn0085354	323.267	0.364909	0.00886598	0.254702	0.102544
FBgn0031126	166.337	0.364765	0.04943	0.318694	0.109491
FBgn0034025	268.125	0.3643	0.00506755	0.612093	5.14231e-07
FBgn0035952	13.6224	0.36406	0.630025	0.163808	0.858809
FBgn0263456	1679.99	0.363682	7.63712e-05	0.384579	2.95163e-05
FBgn0039722	169.463	0.363638	0.0292491	0.0985065	0.672984
FBgn0030223	26.718	0.36358	0.540381	-0.122217	0.870621
FBgn0016917	2056.98	0.363448	8.96935e-07	0.399836	6.83214e-08
FBgn0053158	160.875	0.363271	0.0428554	0.589584	0.000396599
FBgn0261554	1128.3	0.36277	4.40348e-06	0.382512	1.84666e-06
FBgn0026616	1638.79	0.362723	1.11422e-05	0.367893	1.06808e-05
FBgn0037734	841.769	0.362706	4.71582e-05	0.331977	0.000348102
FBgn0041180	3880.94	0.362626	0.000917781	0.39451	0.000371737
FBgn0027553	114.641	0.3626	0.110053	0.307638	0.21102
FBgn0035416	603.634	0.362267	0.000194917	0.311054	0.00251356
FBgn0003977	412.458	0.362175	0.00742104	0.393271	0.00379868
FBgn0036969	84.9337	0.361893	0.721779	0.206347	0.855117
FBgn0036110	10.8003	0.361891	0.804433	0.74552	0.561357
FBgn0020653	2076.6	0.361544	9.39312e-05	0.362594	0.000102219
FBgn0031626	10.5003	0.360879	0.700356	0.539129	0.544416
FBgn0085390	333.507	0.360858	0.00859012	0.22559	0.150309
FBgn0031052	721	0.36075	0.0011499	0.41503	0.000164073
FBgn0034110	434.082	0.360739	0.00235988	0.296549	0.0195714
FBgn0022355	11166	0.360532	7.10884e-09	0.301521	2.3378e-06
FBgn0052365	50.2606	0.360326	0.288331	0.270526	0.477942
FBgn0266409	393.836	0.360226	0.002342	0.318478	0.0108405
FBgn0040373	48.2214	0.359979	0.31553	0.270713	0.503317
FBgn0263873	896.749	0.359911	5.22802e-05	0.377593	2.83832e-05
FBgn0050344	461.163	0.359868	0.00370887	0.406433	0.00100708
FBgn0032161	42.3309	0.359601	0.332762	0.221291	0.613441
FBgn0031835	1565.37	0.359289	0.000550447	0.350944	0.000853561
FBgn0032381	251.469	0.35907	0.0774076	0.259117	0.255688
FBgn0001124	2861.23	0.358996	8.33555e-08	0.28613	4.09107e-05
FBgn0036211	1648.82	0.358211	2.44069e-06	0.358647	3.29278e-06
FBgn0031069	882.549	0.358185	0.00342429	0.403899	0.000854489
FBgn0086251	38.6845	0.357967	0.427629	0.222451	0.677855
FBgn0284220	831.298	0.357884	0.0133652	0.407492	0.0041943
FBgn0032727	278.801	0.357603	0.0667618	0.579139	0.00118159
FBgn0261985	1202.65	0.357131	6.80518e-07	0.3438	3.45112e-06
FBgn0259212	1811.94	0.356562	2.78793e-06	0.392847	2.53218e-07
FBgn0003231	1944.34	0.356354	1.8453e-05	0.371398	9.15243e-06
FBgn0033649	212.054	0.356229	0.0636296	0.391551	0.0414121
FBgn0031998	506.542	0.356143	0.00433435	0.265273	0.0522232
FBgn0010355	1052.68	0.355993	3.08798e-05	0.378798	1.12939e-05
FBgn0086711	204.663	0.355545	0.0481093	0.356608	0.0550769
FBgn0015295	171.906	0.355487	0.0549165	0.289476	0.151775
FBgn0028479	1389.47	0.355262	0.000153802	0.491219	6.27332e-08
FBgn0010041	11.5739	0.355231	0.727728	0.422724	0.680406
FBgn0085443	1070.34	0.354875	7.70765e-06	0.346742	2.11072e-05
FBgn0086693	53.2155	0.354788	0.309682	0.47912	0.15396
FBgn0034590	372.081	0.354728	0.0041113	0.343752	0.00727045
FBgn0036913	1304.84	0.354135	3.05179e-06	0.299369	0.000164073
FBgn0036770	460.099	0.354086	0.00183755	0.330154	0.00532339
FBgn0011584	1072.33	0.354042	7.40411e-06	0.303775	0.000247308
FBgn0029768	1098.03	0.353802	0.00978189	0.349367	0.0114723
FBgn0011758	58.654	0.353716	0.24803	0.0405727	0.929983
FBgn0259108	9899.21	0.353665	0.00864714	0.412958	0.00156981
FBgn0032117	39.1301	0.353658	0.415373	0.278671	0.561869
FBgn0034473	15.8365	0.35324	0.587922	0.000509653	0.999843
FBgn0005674	782.854	0.353227	0.00229824	0.547684	5.41651e-07
FBgn0001186	2277.53	0.353224	0.0097487	0.465709	0.00034202
FBgn0041713	1005.15	0.352849	2.76749e-05	0.23853	0.00977234
FBgn0036752	102.964	0.352339	0.171846	0.219411	0.46869
FBgn0266418	744.628	0.351944	0.000148848	0.395017	2.29788e-05
FBgn0031048	543.593	0.351863	0.00323242	0.215574	0.112763
FBgn0260442	5847.55	0.351682	3.81371e-10	0.351706	5.27831e-10
FBgn0015572	11.088	0.351662	0.683171	0.757845	0.312218
FBgn0040319	887.593	0.351577	1.07319e-05	0.345483	2.59187e-05
FBgn0015623	2609.2	0.351521	0.0112491	0.493385	0.000158733
FBgn0053169	65.5047	0.351426	0.207142	0.102382	0.786221
FBgn0035060	1291.48	0.351167	2.08213e-05	0.483599	1.78829e-09
FBgn0034493	67.6671	0.350755	0.256018	0.251359	0.474339
FBgn0285963	1395.11	0.350602	0.00454951	0.456796	0.000119162
FBgn0267624	22.0757	0.35002	0.585136	0.248889	0.730134
FBgn0032160	212.066	0.349879	0.0652656	0.236368	0.27069
FBgn0266557	6171.98	0.349847	2.99851e-05	0.381102	4.58332e-06
FBgn0032689	718.543	0.349718	8.13418e-05	0.295149	0.00172907
FBgn0263289	4650.38	0.349702	4.63317e-05	0.48795	3.67975e-09
FBgn0260942	478.273	0.349114	0.00234793	0.302853	0.012586
FBgn0031975	699.402	0.349113	0.000196657	0.404509	1.61563e-05
FBgn0035587	84.3549	0.348922	0.168509	0.0997617	0.775305
FBgn0030720	142.074	0.348612	0.0555488	0.359273	0.0573118
FBgn0032601	280.741	0.348357	0.011469	0.326895	0.023766
FBgn0015737	587.736	0.348065	0.00122679	0.391392	0.000281871
FBgn0035024	459.741	0.347892	0.00183885	0.357264	0.00176764
FBgn0021995	189.904	0.347738	0.0570256	0.231161	0.26809
FBgn0030048	45.3524	0.347737	0.338218	0.168551	0.710149
FBgn0262081	1242.4	0.347571	8.92797e-05	0.254118	0.00784873
FBgn0027572	1080.71	0.347483	1.64428e-05	0.338296	4.40334e-05
FBgn0023172	2782.48	0.347414	7.90499e-08	0.336254	3.27151e-07
FBgn0011300	515.695	0.347213	0.0124253	0.479886	0.00029891
FBgn0037590	14.516	0.347167	0.642088	0.452322	0.539837
FBgn0037989	1058.28	0.347129	0.0102719	0.316486	0.0227531
FBgn0263120	3879.58	0.346772	2.11292e-07	0.301328	1.15193e-05
FBgn0014143	18.7904	0.346724	0.552854	-0.0880954	0.90882
FBgn0000042	5895.37	0.346561	2.03961e-05	0.327855	6.82473e-05
FBgn0031488	115.594	0.346414	0.135432	0.66886	0.00107353
FBgn0035815	412.531	0.346307	0.0214891	0.424226	0.00403743
FBgn0037897	618.674	0.345915	0.00131873	0.493111	1.9221e-06
FBgn0031514	114.906	0.345876	0.194647	0.431772	0.0977346
FBgn0266464	502.54	0.345798	0.00324386	0.327065	0.00707356
FBgn0034552	35.0219	0.344559	0.507956	0.429315	0.399505
FBgn0033519	23.1778	0.34443	0.653637	0.162912	0.858616
FBgn0033266	200.494	0.344402	0.0237549	0.313475	0.053056
FBgn0011703	121.837	0.344088	0.267616	0.246562	0.480964
FBgn0030763	30.9462	0.343832	0.492221	0.294197	0.585926
FBgn0051955	23.7593	0.343755	0.609645	0.304704	0.684715
FBgn0023023	634.404	0.343663	0.00570128	0.356475	0.00439092
FBgn0035211	64.0388	0.343621	0.253253	0.128432	0.744229
FBgn0052438	137.689	0.343512	0.148869	0.210713	0.447919
FBgn0259916	44.3157	0.34351	0.375384	-0.000734719	0.999461
FBgn0004456	501.439	0.343433	0.000785454	0.345806	0.00104357
FBgn0035867	164.137	0.343136	0.0643784	0.373002	0.04739
FBgn0030991	181.888	0.342897	0.0460479	0.411047	0.0158801
FBgn0034964	697.48	0.342552	0.000555677	0.356416	0.000405085
FBgn0000028	41.1765	0.342249	0.345446	0.327457	0.397069
FBgn0039501	15.7022	0.34175	0.62266	0.120123	0.88824
FBgn0051690	195.245	0.341588	0.0366928	0.462044	0.00329595
FBgn0039156	361.103	0.341552	0.0292347	0.31062	0.0573707
FBgn0085263	11.9735	0.341472	0.676888	0.785406	0.260604
FBgn0037678	20.5044	0.340997	0.602119	-0.0545935	0.948681
FBgn0034225	249.978	0.340977	0.0287925	0.281074	0.098401
FBgn0038376	807.567	0.340859	0.000163381	0.237757	0.0167613
FBgn0035166	27.6703	0.340719	0.50078	0.492446	0.304103
FBgn0000140	71.9242	0.340624	0.544825	0.4728	0.37873
FBgn0052066	258.409	0.340398	0.0244455	0.279797	0.0889046
FBgn0020415	1263.06	0.340385	0.000439461	0.267731	0.00907412
FBgn0004367	154.016	0.340352	0.0778379	0.455394	0.0146579
FBgn0035648	10.7331	0.340303	0.656456	-0.242322	0.787177
FBgn0260945	958.888	0.339919	0.000785454	0.337438	0.00107336
FBgn0265140	711.977	0.339707	0.000564014	0.391489	6.9621e-05
FBgn0027607	424.943	0.339695	0.0107835	0.371931	0.00539103
FBgn0035382	30.6402	0.339485	0.514887	-0.0412953	0.952545
FBgn0032251	50.9036	0.338987	0.311239	0.24755	0.514467
FBgn0030731	879.128	0.338816	0.00107371	0.312684	0.00348102
FBgn0035076	176.786	0.338731	0.166084	0.266649	0.314332
FBgn0261988	744.859	0.338365	0.000189706	0.323378	0.000557757
FBgn0025628	955.18	0.338323	0.00298617	0.333766	0.00389128
FBgn0004797	313.841	0.33778	0.0590336	0.192775	0.358806
FBgn0041164	125.418	0.337672	0.178316	0.37466	0.137998
FBgn0028670	2745.75	0.337496	0.000258635	0.306227	0.0011952
FBgn0259145	420.668	0.337217	0.0143294	0.266034	0.0722231
FBgn0030628	56.745	0.337056	0.379482	0.29875	0.470249
FBgn0015664	298.426	0.336824	0.0249346	0.233573	0.166
FBgn0002905	98.7816	0.336605	0.189583	0.314679	0.246798
FBgn0027560	2496.63	0.336562	0.0459289	0.362448	0.028812
FBgn0083041	113.305	0.335965	0.216765	0.561403	0.0225928
FBgn0039528	901.206	0.335926	0.000212523	0.26734	0.00573243
FBgn0051467	13.6954	0.335708	0.645494	0.00668964	0.995379
FBgn0023416	739.413	0.335697	0.0311773	0.245487	0.144966
FBgn0004391	235.739	0.335568	0.0286715	0.335744	0.0349887
FBgn0039883	1089.17	0.335509	0.0101099	0.319801	0.0159924
FBgn0038358	31.8006	0.335293	0.495569	0.275648	0.613441
FBgn0011592	399.959	0.334904	0.00357055	0.34651	0.00322649
FBgn0003460	287.288	0.334745	0.0185584	0.298899	0.0486073
FBgn0034736	17.2581	0.334717	0.610021	0.0531712	0.949737
FBgn0052111	30.6737	0.334485	0.473984	0.468956	0.293266
FBgn0026090	143.162	0.334129	0.0935725	0.390434	0.0498015
FBgn0286198	200.072	0.333706	0.104376	0.312525	0.14431
FBgn0004839	78.8985	0.333348	0.186481	0.243201	0.396783
FBgn0032191	466.217	0.33333	0.00960365	0.217493	0.132321
FBgn0010215	1159.88	0.333209	0.001366	0.394259	0.000117294
FBgn0052373	20.9121	0.333091	0.554285	-0.10671	0.883746
FBgn0260011	27.6157	0.33245	0.56999	0.219098	0.742099
FBgn0003416	297.679	0.332334	0.0200734	0.34221	0.0196595
FBgn0085419	243.609	0.332081	0.0648972	0.278393	0.145334
FBgn0083023	11.2596	0.332066	0.703616	0.317058	0.735329
FBgn0033981	283.218	0.331153	0.0238685	0.284673	0.069038
FBgn0031077	118.56	0.331078	0.171389	-0.0570347	0.871182
FBgn0027088	317.69	0.330945	0.030919	0.306432	0.0552824
FBgn0011606	92.4526	0.33081	0.257292	0.42796	0.130671
FBgn0035679	340.584	0.330542	0.101014	0.363956	0.0704102
FBgn0263197	1392.18	0.330371	0.000250371	0.391388	1.09741e-05
FBgn0052436	12.8809	0.330361	0.689523	0.41496	0.618614
FBgn0261850	92.2845	0.329692	0.191547	0.178469	0.558771
FBgn0037332	461.081	0.329468	0.00276427	0.2369	0.0519791
FBgn0038693	1712.32	0.329225	0.00169897	0.331799	0.00163413
FBgn0039296	72.1937	0.329062	0.283759	0.49407	0.0835476
FBgn0004055	1385.41	0.329048	2.79774e-05	0.290454	0.000383057
FBgn0033283	20.1741	0.328981	0.580177	0.000116607	1
FBgn0015801	451.676	0.328486	0.0357146	0.480626	0.00104537
FBgn0028886	207.866	0.328338	0.0412778	0.319597	0.0565468
FBgn0034335	167.412	0.327901	0.0683881	0.336355	0.0722231
FBgn0012051	1038.66	0.327795	0.00318296	0.351666	0.00152253
FBgn0030638	215.537	0.327563	0.0404243	0.434283	0.00498127
FBgn0033836	19.4737	0.326901	0.545455	0.431809	0.40865
FBgn0034276	39.3283	0.32661	0.44	0.15989	0.753436
FBgn0003396	1090.39	0.326469	0.00279319	0.344972	0.00160594
FBgn0037746	31.2498	0.325824	0.58035	0.299805	0.635109
FBgn0003277	1025.45	0.325617	8.50494e-05	0.410555	5.25916e-07
FBgn0051077	27.6365	0.32555	0.618392	0.34186	0.61767
FBgn0265082	2937.49	0.325404	0.00400012	0.433892	5.86941e-05
FBgn0033482	695.14	0.325394	0.000601594	0.321186	0.00101474
FBgn0259167	34.6055	0.32536	0.508736	0.253058	0.643464
FBgn0031759	1300.62	0.325282	0.00134191	0.379069	0.000148596
FBgn0035533	575.434	0.32459	0.000862167	0.342726	0.000560964
FBgn0051759	40.6032	0.324177	0.398377	0.100742	0.843859
FBgn0267541	18.7184	0.324094	0.629593	-0.235451	0.771886
FBgn0033597	18.1665	0.324056	0.728607	0.647847	0.43913
FBgn0036565	29.2727	0.323985	0.644706	0.863007	0.126194
FBgn0083975	372.039	0.323934	0.0193549	0.283191	0.0525862
FBgn0036769	807.256	0.323787	0.0230049	0.403852	0.00332347
FBgn0036368	67.8867	0.323778	0.276056	0.546672	0.0428787
FBgn0270927	144.979	0.323682	0.0747168	0.305237	0.112542
FBgn0002899	35.1874	0.323378	0.473963	0.309162	0.519514
FBgn0031374	3443.45	0.32332	1.69854e-05	0.347387	3.67676e-06
FBgn0001083	384.421	0.323317	0.0118247	0.376622	0.00333353
FBgn0033313	2078.29	0.323309	1.07917e-05	0.368046	4.83257e-07
FBgn0015625	62.8425	0.323289	0.567869	0.19175	0.768007
FBgn0038897	59.2483	0.32327	0.296962	0.0275821	0.951329
FBgn0041627	82.04	0.323064	0.223229	0.248821	0.402838
FBgn0031170	1319.36	0.322587	4.41145e-05	0.336427	2.56765e-05
FBgn0032643	372.65	0.32242	0.0111795	0.374038	0.00314611
FBgn0023095	1042.56	0.321739	0.000310034	0.358309	6.17329e-05
FBgn0027341	799.071	0.321422	0.000281247	0.342024	0.000145099
FBgn0002643	570.96	0.321333	0.00391985	0.37203	0.000800083
FBgn0035802	1735.89	0.321259	0.000355536	0.256141	0.00689782
FBgn0046296	148.696	0.321225	0.0901783	0.11906	0.632867
FBgn0038981	408.893	0.321067	0.00687375	0.351954	0.00338675
FBgn0001341	127.534	0.320951	0.135465	0.138467	0.615846
FBgn0030927	64.9835	0.320287	0.288096	0.332615	0.285367
FBgn0026439	3211.77	0.319879	0.000401886	0.238094	0.0130517
FBgn0260936	654.418	0.319845	0.000621877	0.334937	0.00043555
FBgn0005632	4196.88	0.319681	3.57598e-06	0.372362	4.77504e-08
FBgn0046875	15.056	0.319607	0.702541	0.303839	0.731936
FBgn0266411	1512.58	0.319514	0.000583737	0.325925	0.000502928
FBgn0038816	874.204	0.319087	0.000930086	0.292597	0.00339247
FBgn0038798	40.6008	0.318927	0.467538	0.271396	0.568475
FBgn0038130	235.628	0.318908	0.137226	0.350485	0.100996
FBgn0026059	3259.54	0.318672	1.07426e-05	0.328535	6.26364e-06
FBgn0050354	21.2222	0.318655	0.571761	0.334282	0.566653
FBgn0030354	533.851	0.31864	0.00203678	0.290396	0.00737245
FBgn0087035	2361.25	0.318612	6.87573e-05	0.298717	0.000259825
FBgn0259821	472.421	0.318511	0.0326528	0.460495	0.00102987
FBgn0039696	205.735	0.318228	0.0382798	0.076143	0.732031
FBgn0051161	13.2228	0.317871	0.648385	-0.0582434	0.948379
FBgn0031694	124.099	0.317726	0.124758	0.231688	0.321079
FBgn0259735	1329.15	0.317464	0.000850886	0.282051	0.00421485
FBgn0030052	731.782	0.317437	0.00061255	0.237559	0.0186727
FBgn0031318	768.719	0.317235	0.0239953	0.277468	0.0576913
FBgn0028538	1222.5	0.317198	0.00028644	0.456001	6.12987e-08
FBgn0031813	465.223	0.317151	0.0127909	0.296701	0.0252492
FBgn0265048	504.218	0.316911	0.0131843	0.429676	0.000463645
FBgn0267012	11.6376	0.316761	0.719718	0.500265	0.545885
FBgn0039229	955.989	0.316526	0.00094795	0.314592	0.00126116
FBgn0052072	48.5223	0.316498	0.791054	0.284797	0.813353
FBgn0037720	1255.3	0.316179	0.000767245	0.311256	0.00115539
FBgn0265268	19.3723	0.315733	0.640887	0.489628	0.447832
FBgn0023510	1367.46	0.315697	0.000189706	0.361911	1.67214e-05
FBgn0031990	1133.34	0.315634	4.13192e-05	0.362715	2.70941e-06
FBgn0263607	210.353	0.315413	0.0614385	0.231352	0.217227
FBgn0030001	44.0016	0.315332	0.467668	0.280931	0.549061
FBgn0035440	206.299	0.314605	0.0412175	0.214892	0.219807
FBgn0039904	1186.69	0.314559	0.00756159	0.278155	0.0225928
FBgn0034399	269.394	0.314559	0.0935124	0.246532	0.226891
FBgn0285955	1741.86	0.314535	0.000436507	0.440511	3.05584e-07
FBgn0086359	1140.65	0.314262	0.00111381	0.378795	6.39927e-05
FBgn0030506	150.754	0.314053	0.0805372	0.421677	0.0156099
FBgn0035193	25.0228	0.31395	0.587022	-0.223735	0.738933
FBgn0038108	1126.82	0.313919	0.000262213	0.320545	0.000243735
FBgn0033352	630.458	0.313918	0.000934231	0.356848	0.000181334
FBgn0030600	4021.08	0.313767	0.0656542	0.657457	9.90673e-06
FBgn0039139	45.6613	0.313528	0.38467	0.307348	0.422311
FBgn0029095	845.55	0.313318	0.000852523	0.361629	0.000110102
FBgn0050438	276.931	0.313171	0.0790705	0.328357	0.0732128
FBgn0053547	1027.89	0.313083	0.0366145	0.369194	0.0112194
FBgn0035770	2664.02	0.312994	7.489e-05	0.282028	0.000493561
FBgn0042177	264.813	0.312763	0.0485572	0.366076	0.020608
FBgn0051495	25.9059	0.312677	0.551565	0.159971	0.795816
FBgn0037936	454.43	0.312543	0.00544758	0.310626	0.00742477
FBgn0033739	1099.24	0.312437	0.000296902	0.282933	0.00158907
FBgn0039867	48.7771	0.311755	0.382861	0.0352729	0.944193
FBgn0014427	281.661	0.311681	0.103188	0.31323	0.108035
FBgn0260794	3046.5	0.311436	1.5906e-05	0.343271	1.85486e-06
FBgn0038063	946.106	0.311045	0.000623709	0.341479	0.00018198
FBgn0038738	583.171	0.310483	0.00171885	0.333789	0.000899659
FBgn0034275	168.243	0.310192	0.138222	0.232528	0.316622
FBgn0037580	740.749	0.310128	0.000352997	0.221422	0.0204672
FBgn0261396	610.819	0.310017	0.00126319	0.220429	0.0382709
FBgn0038984	3146.55	0.309859	1.52177e-05	0.244307	0.00114204
FBgn0032120	899.021	0.30932	0.000812926	0.285546	0.00287414
FBgn0003390	123.173	0.309207	0.168395	0.297027	0.205782
FBgn0030486	524.688	0.309153	0.00202429	0.267362	0.012257
FBgn0011747	3876.57	0.309111	0.00238227	0.303086	0.00306934
FBgn0028646	963.559	0.309106	0.0126674	0.249061	0.0573579
FBgn0266572	391.747	0.308939	0.0142493	0.304865	0.0194283
FBgn0030343	697.55	0.308831	0.00165994	0.417668	1.181e-05
FBgn0087011	311.941	0.308717	0.060536	0.367465	0.0233507
FBgn0003701	56.8245	0.308392	0.601144	-0.0601215	0.937537
FBgn0035001	2222.23	0.308285	0.000281247	0.4004	1.18112e-06
FBgn0027835	2705.41	0.307825	1.15659e-05	0.362552	1.80611e-07
FBgn0039016	392.018	0.307752	0.0153623	0.31499	0.0155069
FBgn0285911	314.977	0.307608	0.0122809	0.235008	0.083777
FBgn0030109	620.262	0.307604	0.0017862	0.355894	0.000289828
FBgn0028990	769.464	0.307453	0.0103356	0.352742	0.00291569
FBgn0040323	218.507	0.307074	0.070498	0.307762	0.0788348
FBgn0053180	678.794	0.30698	0.0233541	0.256352	0.0725086
FBgn0005633	119.663	0.306978	0.756457	0.161564	0.881343
FBgn0025936	1410.73	0.306831	0.012041	0.307101	0.0126265
FBgn0033052	1077.64	0.306684	0.000450207	0.352153	5.21426e-05
FBgn0028563	302.169	0.306661	0.0540421	0.387811	0.0122322
FBgn0030675	29.1925	0.306582	0.529286	0.46048	0.316644
FBgn0036044	19.768	0.306476	0.660512	0.109371	0.898097
FBgn0032029	343.636	0.306448	0.0353468	0.350557	0.0154507
FBgn0020306	1951.2	0.306312	5.04175e-05	0.377464	4.01065e-07
FBgn0036195	35.3058	0.306208	0.450371	0.153673	0.755848
FBgn0031306	1352.09	0.305976	0.0188929	0.211093	0.137592
FBgn0000588	94.415	0.305961	0.252976	0.47759	0.0537608
FBgn0033339	857.237	0.305918	0.000901793	0.336774	0.000284107
FBgn0067864	689.613	0.305338	0.00123584	0.245957	0.0153253
FBgn0026386	23.715	0.305101	0.563058	0.197147	0.7466
FBgn0039789	1357.75	0.305083	0.0409011	0.230157	0.149467
FBgn0000455	321.197	0.30502	0.0237015	0.145242	0.385233
FBgn0026404	213.124	0.304763	0.221439	0.443791	0.0560091
FBgn0037549	405.825	0.304738	0.00680864	0.303334	0.00912458
FBgn0027505	365.568	0.30453	0.0198496	0.160768	0.306987
FBgn0083962	1132.02	0.304073	0.000852955	0.354746	8.47302e-05
FBgn0028984	991.693	0.304011	0.00218555	0.264881	0.0103958
FBgn0038854	244.685	0.303814	0.0493365	0.473472	0.00106275
FBgn0015283	582.578	0.303812	0.00352053	0.140389	0.271113
FBgn0038744	328.359	0.303135	0.0189915	0.345159	0.00786615
FBgn0262111	66.7904	0.303124	0.350043	0.246183	0.493701
FBgn0025621	610.836	0.302961	0.0106274	0.363757	0.00179555
FBgn0051159	79.1465	0.302627	0.275617	0.104279	0.773999
FBgn0014163	979.688	0.302506	0.0100043	0.435265	8.78241e-05
FBgn0029823	469.099	0.30236	0.0707571	0.123188	0.553833
FBgn0004649	516.115	0.302324	0.689523	0.247145	0.756633
FBgn0035622	299.011	0.302008	0.0369982	0.344673	0.0173681
FBgn0263772	72.5894	0.301897	0.30233	0.563384	0.0296985
FBgn0051163	446.424	0.301765	0.00712017	0.222038	0.0729922
FBgn0267385	8687.15	0.301749	4.70803e-05	0.284776	0.000147695
FBgn0261575	117.006	0.301733	0.640695	0.311809	0.631241
FBgn0039680	99.895	0.301448	0.319596	0.27855	0.388004
FBgn0020497	970.661	0.30139	0.00105153	0.356489	9.24886e-05
FBgn0029834	606.996	0.301341	0.0182948	0.331921	0.0090927
FBgn0013772	531.503	0.301186	0.0999892	0.275045	0.144745
FBgn0030336	759.187	0.30068	0.00543694	0.358555	0.000753218
FBgn0262483	925.272	0.300494	0.00517635	0.23893	0.0369036
FBgn0030347	353.671	0.300473	0.0703073	0.0937197	0.673407
FBgn0260004	625.94	0.300225	0.01093	0.274133	0.0259302
FBgn0265959	1318.22	0.300118	0.0170651	0.257245	0.049852
FBgn0031418	166.98	0.299718	0.171546	0.0451682	0.885161
FBgn0033777	140.9	0.299573	0.150093	0.381301	0.0594303
FBgn0036522	87.8192	0.299551	0.309552	0.2343	0.474306
FBgn0035371	749.937	0.299475	0.00818271	0.432013	6.07298e-05
FBgn0013469	38.795	0.299333	0.446406	-0.0573945	0.914708
FBgn0034265	135.452	0.299264	0.135244	0.0853142	0.757
FBgn0036152	204.95	0.298526	0.0774688	0.25409	0.164448
FBgn0039561	661.749	0.29824	0.00345101	0.320786	0.00180229
FBgn0026361	20.1249	0.298073	0.735008	0.112816	0.91282
FBgn0262717	174.113	0.298039	0.190594	0.20039	0.442468
FBgn0266916	80.8121	0.297943	0.320478	0.306069	0.328987
FBgn0051156	180.61	0.297811	0.084262	0.299786	0.0950869
FBgn0051755	49.0284	0.297773	0.5874	-0.103604	0.885382
FBgn0036686	284.009	0.297638	0.0630768	0.352071	0.0266344
FBgn0034271	383.632	0.29704	0.0463071	0.258147	0.101607
FBgn0262484	11.4084	0.296447	0.785667	-0.0414407	0.973564
FBgn0051441	29.4896	0.296359	0.549841	0.108662	0.85977
FBgn0037541	2752.85	0.296155	1.55919e-05	0.339212	6.25278e-07
FBgn0052243	127.607	0.296106	0.224296	-0.0908831	0.783172
FBgn0035150	147.001	0.296077	0.155872	0.283113	0.195703
FBgn0039430	1414.43	0.296068	0.000355578	0.368912	5.78267e-06
FBgn0030617	69.9784	0.295972	0.353528	0.364076	0.249204
FBgn0040068	410.676	0.295952	0.0198295	0.315958	0.0140288
FBgn0027602	114.818	0.295778	0.192581	0.326472	0.157124
FBgn0033113	21.1496	0.295276	0.624276	0.205744	0.763704
FBgn0263219	548.978	0.295191	0.0364073	0.31431	0.0260441
FBgn0264747	10.3336	0.295141	0.832176	-0.379945	0.813353
FBgn0039131	617.612	0.295091	0.0136307	0.316202	0.00910047
FBgn0086676	1415.73	0.294887	6.44284e-05	0.28126	0.000216033
FBgn0025741	2834.04	0.294142	0.00103415	0.340142	0.000111809
FBgn0087013	4683.68	0.293914	0.00072027	0.32511	0.000150447
FBgn0040087	293.704	0.293854	0.0480438	0.309011	0.0410998
FBgn0036614	145.652	0.293769	0.142469	0.296724	0.151391
FBgn0036826	24.7019	0.293104	0.617704	-0.147945	0.835384
FBgn0001316	2163.72	0.29291	4.75865e-05	0.351803	7.83527e-07
FBgn0027342	215.467	0.292829	0.142541	0.150573	0.531051
FBgn0032774	2525.53	0.292519	0.340849	0.576304	0.0291241
FBgn0262517	892.508	0.292459	0.00792625	0.201865	0.0954338
FBgn0261049	224.571	0.29237	0.0806065	0.189543	0.325057
FBgn0033667	25.3112	0.292163	0.622279	0.148186	0.832399
FBgn0263846	442.444	0.29208	0.0245832	0.41505	0.000794546
FBgn0036004	894.503	0.291882	0.00306218	0.404998	1.94947e-05
FBgn0030926	205.646	0.291308	0.0809535	0.14496	0.478819
FBgn0028978	229.52	0.291115	0.157495	0.342786	0.0904699
FBgn0014037	802.255	0.291007	0.014219	0.247219	0.0481887
FBgn0019952	264.439	0.290773	0.050922	0.255277	0.108636
FBgn0002542	101.219	0.290708	0.267018	-0.0163495	0.965052
FBgn0032955	1384.6	0.290594	0.00276068	0.306989	0.00158267
FBgn0024248	519.357	0.290484	0.0359332	0.324122	0.0185501
FBgn0051642	43.8259	0.289344	0.504443	0.510581	0.188306
FBgn0023537	1229.78	0.289135	0.000414983	0.283761	0.000680693
FBgn0037926	326.418	0.288905	0.0704508	0.363736	0.0191266
FBgn0025574	616.326	0.288567	0.0400441	0.359239	0.00816651
FBgn0260461	12.8705	0.288462	0.74197	0.265284	0.775837
FBgn0264793	12.9697	0.28841	0.717247	0.374131	0.636508
FBgn0038735	562.833	0.288351	0.0438489	0.200812	0.202137
FBgn0022942	327.56	0.288347	0.0328846	0.39225	0.00263566
FBgn0085446	4000.09	0.288279	0.0121874	0.306159	0.00714776
FBgn0030403	386.499	0.288223	0.0118247	0.189885	0.145567
FBgn0039152	265.506	0.287876	0.219746	0.205347	0.442953
FBgn0038960	27.2228	0.287734	0.595117	0.40871	0.439804
FBgn0036741	1683.36	0.287732	0.000864952	0.227861	0.012662
FBgn0036493	198.647	0.287552	0.204673	0.298029	0.196843
FBgn0003575	730.808	0.287402	0.00169675	0.348676	0.000122318
FBgn0086613	178.496	0.287401	0.178933	0.374682	0.069038
FBgn0036587	34.2282	0.287386	0.539448	0.380289	0.400549
FBgn0024698	317.481	0.28711	0.0359332	0.250117	0.0868098
FBgn0001321	93.3233	0.28694	0.302547	0.200189	0.530789
FBgn0039203	435.798	0.286838	0.141821	0.234928	0.255417
FBgn0028899	18.5356	0.286472	0.684922	0.443196	0.512899
FBgn0039431	191.605	0.2864	0.151688	0.364665	0.0588068
FBgn0266670	429.515	0.286395	0.0566671	0.221952	0.17267
FBgn0033921	15.3227	0.28632	0.773478	0.0475513	0.965673
FBgn0082957	51.9251	0.286284	0.476507	0.571465	0.102341
FBgn0028516	14.4481	0.286039	0.741652	-0.146194	0.887185
FBgn0032514	119.942	0.286036	0.261201	0.0451131	0.900796
FBgn0001079	181.829	0.285543	0.0927302	0.383075	0.0206259
FBgn0040238	831.204	0.285536	0.00287943	0.247936	0.0140411
FBgn0036624	128.797	0.285513	0.159152	0.264809	0.220486
FBgn0001308	1550.11	0.285477	4.2227e-05	0.30574	1.4468e-05
FBgn0031842	1430.15	0.285348	0.000151416	0.220684	0.00605705
FBgn0034172	155.675	0.285336	0.151816	0.178959	0.443101
FBgn0264978	392.927	0.285297	0.0360884	0.232213	0.112988
FBgn0030960	365.291	0.285285	0.0707174	0.374016	0.0137102
FBgn0027509	355.518	0.284888	0.0244708	0.210609	0.135422
FBgn0033518	63.0696	0.28486	0.453425	0.508955	0.133627
FBgn0035091	356.682	0.284805	0.104634	0.12883	0.548728
FBgn0037573	315.903	0.284637	0.0404825	0.100533	0.584504
FBgn0266094	29.7055	0.284347	0.576796	0.321546	0.53761
FBgn0283451	111.924	0.284321	0.29883	0.221022	0.461934
FBgn0025781	107.792	0.284157	0.260076	0.175291	0.550513
FBgn0029810	1457.24	0.283462	0.00447885	0.263333	0.00983945
FBgn0041711	259.517	0.283433	0.110789	0.28445	0.121515
FBgn0083008	41.2068	0.283198	0.513492	0.384951	0.359046
FBgn0052110	28.5171	0.283196	0.577027	0.00699237	0.992233
FBgn0030300	344.295	0.282834	0.0511002	0.247856	0.107795
FBgn0000299	1533.25	0.282573	0.0952682	0.518933	0.000563909
FBgn0032729	377.506	0.282523	0.0133087	0.328431	0.00407357
FBgn0024806	988.642	0.282354	0.018948	0.383596	0.000826228
FBgn0038476	511.653	0.282258	0.0193314	0.377254	0.00120574
FBgn0032694	637.357	0.282077	0.00374122	0.225304	0.0320082
FBgn0037165	10.1362	0.281971	0.779657	-0.140736	0.903327
FBgn0039875	313.093	0.281874	0.0432184	0.262965	0.071823
FBgn0260970	1384.7	0.28184	0.000276375	0.267068	0.000821603
FBgn0027565	263.163	0.28177	0.0564448	0.194783	0.246098
FBgn0015278	1000.4	0.281763	0.0021477	0.280059	0.00281931
FBgn0038818	1472.1	0.28153	0.00262762	0.257568	0.00734306
FBgn0001089	692.413	0.281524	0.059332	0.412597	0.00306125
FBgn0040227	1011.81	0.281418	0.00341375	0.226911	0.0263623
FBgn0001090	1029.04	0.280918	0.455573	0.601627	0.0566548
FBgn0266819	21.7916	0.280665	0.648329	0.0749429	0.922774
FBgn0262127	281.539	0.280598	0.102074	0.278703	0.115371
FBgn0085356	121.313	0.280259	0.383704	0.343401	0.279876
FBgn0037814	170.706	0.280243	0.182436	0.179955	0.456689
FBgn0010825	1264.95	0.279943	0.00201923	0.344085	0.000107373
FBgn0035988	26.7907	0.27993	0.566462	0.197367	0.721703
FBgn0032409	228.388	0.278952	0.156942	0.17366	0.445713
FBgn0264959	1313.2	0.278814	0.000564402	0.327092	4.61422e-05
FBgn0027578	350.911	0.278807	0.0280641	0.257267	0.0531332
FBgn0040259	587.292	0.2787	0.0110856	0.325506	0.00282059
FBgn0015279	528.513	0.278689	0.0108821	0.30299	0.00605705
FBgn0036402	232.107	0.278656	0.0607169	0.244449	0.124295
FBgn0051793	396.959	0.278502	0.0766528	0.366537	0.0151444
FBgn0030345	163.764	0.277893	0.13929	0.14403	0.529844
FBgn0026634	247.551	0.277828	0.0454407	0.255279	0.083777
FBgn0262647	152.735	0.277717	0.195278	0.27534	0.216844
FBgn0034145	2653.26	0.277356	0.0301799	0.358953	0.00322963
FBgn0052343	123.46	0.277354	0.188125	0.217307	0.354347
FBgn0000567	327.283	0.277217	0.0468197	0.36312	0.007197
FBgn0030286	1703.92	0.277032	0.00281678	0.347329	0.000112875
FBgn0031006	669.676	0.276642	0.00537455	0.232649	0.0280379
FBgn0285913	433.902	0.276565	0.0412175	0.310575	0.0216436
FBgn0082973	64.444	0.27652	0.445938	0.449816	0.174342
FBgn0004463	211.198	0.276106	0.0789076	0.256999	0.122519
FBgn0261811	816.978	0.276038	0.00370887	0.231356	0.0219929
FBgn0039780	19.1389	0.275714	0.701037	0.477333	0.473127
FBgn0032782	300.377	0.275713	0.0363383	0.171245	0.262195
FBgn0032151	316.605	0.27561	0.168395	0.360784	0.0582477
FBgn0053554	1311.46	0.275335	0.038251	0.360169	0.00440663
FBgn0030289	546.48	0.275136	0.00699653	0.246136	0.0223802
FBgn0259977	288.619	0.275063	0.0460981	0.232261	0.120634
FBgn0263601	715.24	0.275062	0.00201185	0.282298	0.00194731
FBgn0013576	2952.73	0.274899	0.00335885	0.318903	0.00050145
FBgn0011576	343.025	0.274661	0.0312023	0.29678	0.021948
FBgn0261788	8615.12	0.274604	0.0123662	0.319305	0.00276868
FBgn0028992	151.97	0.274232	0.147724	0.29532	0.1259
FBgn0050361	206.588	0.274218	0.157151	0.41138	0.0226954
FBgn0042175	61.319	0.274069	0.362703	0.185071	0.592603
FBgn0028500	1006.19	0.274067	0.00087324	0.379119	2.03495e-06
FBgn0038881	1479.03	0.274057	0.00626828	0.309407	0.00176399
FBgn0026150	153.977	0.273897	0.179865	0.214798	0.34336
FBgn0020385	790.73	0.273799	0.367838	0.366392	0.197619
FBgn0041184	412.243	0.273624	0.0119512	0.219335	0.0642878
FBgn0051708	86.5068	0.273577	0.338447	0.182451	0.576939
FBgn0020388	392.302	0.273536	0.0416639	0.109724	0.520994
FBgn0033349	302.668	0.273344	0.0506913	0.235905	0.115561
FBgn0003380	1792.35	0.273277	0.0796075	0.287981	0.0622704
FBgn0013276	26.6634	0.273127	0.722938	0.114243	0.900796
FBgn0083001	99.8802	0.273112	0.34085	0.586531	0.0167158
FBgn0029962	52.5996	0.273043	0.459498	0.23023	0.564416
FBgn0039774	587.384	0.272995	0.00761812	0.20576	0.064662
FBgn0030662	240.929	0.272931	0.0636864	0.334742	0.0217079
FBgn0264386	1783.27	0.27286	0.0244708	0.275392	0.023863
FBgn0050496	65.2236	0.272732	0.399711	-0.0412817	0.929059
FBgn0020440	639.331	0.272634	0.019094	0.178035	0.174009
FBgn0262955	1012.87	0.272541	0.00912183	0.285305	0.00659949
FBgn0264000	322.584	0.272325	0.0972473	0.246707	0.153885
FBgn0011205	813.699	0.2721	0.0171727	0.283143	0.0141275
FBgn0051619	1278.06	0.271967	0.00252672	0.282205	0.00184244
FBgn0002565	347.971	0.271795	0.658279	0.229201	0.724448
FBgn0020521	2159.98	0.27138	0.00159334	0.259197	0.00306934
FBgn0052026	28.288	0.271353	0.582083	0.31238	0.533444
FBgn0259738	124.921	0.271201	0.250658	0.0690634	0.827678
FBgn0051352	455.1	0.271183	0.0333023	0.190922	0.177622
FBgn0004556	56.4468	0.271015	0.453131	0.124548	0.778086
FBgn0039338	920.559	0.271011	0.00316387	0.15409	0.146445
FBgn0038593	177.113	0.270963	0.152079	0.295733	0.121501
FBgn0037315	1103.34	0.270832	0.000646061	0.29375	0.000244826
FBgn0264950	17.0452	0.270809	0.73393	0.341083	0.669576
FBgn0026252	1185.77	0.270609	0.00286041	0.269231	0.00357276
FBgn0263231	1296.75	0.270565	0.00601805	0.286178	0.00376724
FBgn0002780	620.791	0.270425	0.0382628	0.24668	0.0688812
FBgn0002183	472.194	0.2704	0.0148145	0.222909	0.0624695
FBgn0010548	1853.39	0.270309	0.000264164	0.251406	0.000992265
FBgn0027582	415.438	0.27026	0.097729	0.585867	3.68239e-05
FBgn0052479	599.328	0.270158	0.0141966	0.399002	0.00014125
FBgn0035771	1188.16	0.269952	0.00170868	0.312497	0.000243897
FBgn0036665	78.1395	0.269612	0.406008	0.289771	0.386469
FBgn0031634	168.386	0.269247	0.198263	0.406984	0.0376346
FBgn0030013	281.803	0.269216	0.121816	0.0908769	0.698392
FBgn0031322	426.465	0.269174	0.0595789	0.318917	0.0232111
FBgn0085440	31.8596	0.269165	0.577336	0.0212261	0.973214
FBgn0026385	36.3846	0.269107	0.576742	0.112194	0.848632
FBgn0010435	2009.78	0.269084	0.00235988	0.272281	0.00225016
FBgn0003502	430.921	0.269081	0.0582814	0.421721	0.00142006
FBgn0259740	112.75	0.268964	0.268316	0.184691	0.506409
FBgn0261113	1738.41	0.268896	0.0176846	0.285352	0.0114608
FBgn0263395	683.378	0.26873	0.00512641	0.273514	0.00533061
FBgn0261556	712.11	0.268565	0.0201229	0.272264	0.0207033
FBgn0033387	546.536	0.268511	0.0332505	0.281029	0.0272471
FBgn0086254	1567.85	0.268485	0.00627103	0.242574	0.0168002
FBgn0037142	630.333	0.268483	0.0171754	0.460496	9.68217e-06
FBgn0016131	124.009	0.268473	0.251171	0.232964	0.356658
FBgn0035720	4000.63	0.268302	0.000496447	0.277416	0.000318364
FBgn0033397	98.223	0.268161	0.355862	0.217299	0.50389
FBgn0010173	373.356	0.268098	0.0571459	0.136326	0.424774
FBgn0033460	572.685	0.267494	0.0121874	0.342868	0.00103
FBgn0265266	17.6273	0.267428	0.796723	0.0939178	0.936421
FBgn0051118	134.431	0.267358	0.194396	0.272386	0.199345
FBgn0000659	110.087	0.267298	0.294951	0.356871	0.146596
FBgn0040305	175.681	0.267267	0.155872	0.233217	0.248685
FBgn0011202	1076.83	0.267236	0.00104051	0.164058	0.076068
FBgn0016919	49.0897	0.267213	0.466843	0.128627	0.774125
FBgn0016794	446.938	0.26697	0.0365426	0.304118	0.0166983
FBgn0028671	3059.14	0.266956	0.000101919	0.249995	0.000364238
FBgn0266369	388.78	0.266522	0.0911334	0.381486	0.0102611
FBgn0036235	104.491	0.266394	0.376732	0.235136	0.46755
FBgn0261802	1900.24	0.26619	0.00180867	0.292148	0.000572973
FBgn0002989	73.5347	0.26615	0.376237	0.179587	0.605635
FBgn0027537	207.628	0.265998	0.207142	0.159587	0.515939
FBgn0263600	135.657	0.265972	0.235708	0.218719	0.373461
FBgn0086365	134.977	0.265813	0.229075	0.356442	0.0928747
FBgn0038889	215.708	0.265776	0.0927302	0.40047	0.00728337
FBgn0037341	471.845	0.265765	0.019243	0.310764	0.00606745
FBgn0037324	802.951	0.265715	0.0323716	0.286434	0.021283
FBgn0278604	141.319	0.265649	0.188889	0.282397	0.175779
FBgn0032715	155.153	0.265524	0.202576	0.250149	0.254644
FBgn0019890	1497.09	0.265482	0.00160196	0.272383	0.00132891
FBgn0000139	251.636	0.265442	0.0621331	0.161789	0.334316
FBgn0030196	26.7835	0.265437	0.613366	-0.174898	0.780893
FBgn0026375	1311.95	0.265263	0.00332581	0.280135	0.00198965
FBgn0264815	1063.76	0.264804	0.0202959	0.243747	0.0383332
FBgn0015924	1268.7	0.264718	0.00386285	0.289488	0.00154034
FBgn0003255	36.4923	0.264676	0.532962	0.0246617	0.964243
FBgn0036816	1026.49	0.264588	0.016981	0.374832	0.000370539
FBgn0034577	357.116	0.264432	0.0360796	0.184959	0.192113
FBgn0031760	129.643	0.264425	0.252528	0.108916	0.710718
FBgn0260450	163.423	0.264087	0.155022	0.429016	0.012427
FBgn0051973	542.076	0.263983	0.0544335	0.340234	0.0104117
FBgn0033260	387.741	0.263907	0.0775736	0.281185	0.0620739
FBgn0001319	28.2638	0.263759	0.575913	0.323513	0.491743
FBgn0036893	62.4991	0.263695	0.443701	0.270911	0.44666
FBgn0033558	185.537	0.263677	0.14089	0.254884	0.173565
FBgn0041781	560.931	0.263463	0.0405878	0.235623	0.0799251
FBgn0030925	117.51	0.263328	0.22659	0.190949	0.439321
[truncated: 7,767 more rows]
