# Supplementary material for: The long noncoding RNA mimi scaffolds neuronal granules to maintain nervous system maturity
Source: Sci Adv. 2022 Sep 28;8(39):eabo5578. doi: 10.1126/sciadv.abo5578 (PMC9519039; doi:10.1126/sciadv.abo5578)
Supplement: Supplementary file 2 — Tables S1 to S4 [file sciadv.abo5578_tables_s1_to_s4.zip › sciadv.abo5578_table_s3.xlsx]

## Sheet: SUMMARY
Sheet1 contains the list of 297 proteins classified as mimi granule components
Sheet2 contains the full list of significant DAVID Gene Ontology biological processes (P<0.05; one-sided EASE score) for proteins classified as mimi granule components
Sheet3 contains the list of 352 RNAs classified as mimi granule components
Sheet4 contains the full list of significant DAVID Gene Ontology biological processes (P <0.05; one-sided EASE score) for RNAs classified as mimi granule components

## Sheet: Sheet1
FlyBase gene ID
FBgn0265935		proteins in thick black line boxes were validated by manual alignment of all identifed peptides (see methods for details)
FBgn0033400		for manually validated proteins that are also enriched in wild-type granule, those that were not consistently identified based on >2 unique peptides in all 3 replicates of will-type granules fraction are marked with *
FBgn0261244		for manually validated proteins that are depleted in wild-type granules, those that were not consistently identified based on >2 unique peptides in all 3 replicates of will-type tissue lysate are marked with **
FBgn0038046
FBgn0263220
FBgn0029992*
FBgn0026879
FBgn0036279
FBgn0038950
FBgn0063670
FBgn0052446
FBgn0050035
FBgn0003065
FBgn0259203
FBgn0036726
FBgn0014011
FBgn0036887
FBgn0053098
FBgn0027111
FBgn0265606
FBgn0004066
FBgn0033570
FBgn0034744
FBgn0034471
FBgn0051313
FBgn0040751
FBgn0004049
FBgn0035033
FBgn0037653
FBgn0039647
FBgn0265177
FBgn0035473
FBgn0036787
FBgn0040658
FBgn0030272
FBgn0264357
FBgn0035001
FBgn0013432
FBgn0033723
FBgn0039765
FBgn0020251
FBgn0028694
FBgn0002940
FBgn0025336
FBgn0026084
FBgn0037878
FBgn0040080
FBgn0040666
FBgn0032886
FBgn0038285
FBgn0013675
FBgn0035283
FBgn0032407
FBgn0038976
FBgn0024196
FBgn0005536
FBgn0030718
FBgn0030943
FBgn0085455
FBgn0283461
FBgn0052268
FBgn0035372
FBgn0034766
FBgn0031913
FBgn0038675
FBgn0010531
FBgn0002936
FBgn0010342
FBgn0019830
FBgn0002069
FBgn0265574
FBgn0263607
FBgn0050359
FBgn0021944
FBgn0262737
FBgn0267252
FBgn0028582
FBgn0265191
FBgn0001256
FBgn0001977
FBgn0034793
FBgn0030763
FBgn0005614*
FBgn0038925
FBgn0026409
FBgn0003435**
FBgn0038043
FBgn0030991
FBgn0031455
FBgn0037551
FBgn0032229
FBgn0023529
FBgn0027608
FBgn0265264
FBgn0022343
FBgn0010803
FBgn0039944
FBgn0032005
FBgn0031737
FBgn0016041
FBgn0033074
FBgn0038196
FBgn0061515
FBgn0267975
FBgn0052536
FBgn0035237
FBgn0061200
FBgn0013799
FBgn0285951
FBgn0037924
FBgn0000273
FBgn0051352
FBgn0033717
FBgn0040534
FBgn0261279
FBgn0024238
FBgn0037487
FBgn0260660
FBgn0038745
FBgn0017558
FBgn0017590
FBgn0038387
FBgn0025457
FBgn0039163
FBgn0051221
FBgn0014189
FBgn0031377
FBgn0023507
FBgn0086675
FBgn0004108
FBgn0250754
FBgn0037610
FBgn0260934
FBgn0027087
FBgn0004885
FBgn0035603
FBgn0036620
FBgn0037632
FBgn0033101
FBgn0020236
FBgn0010228
FBgn0085234
FBgn0028693
FBgn0039555
FBgn0037550
FBgn0038672
FBgn0037696
FBgn0039527
FBgn0035540
FBgn0028969
FBgn0051998
FBgn0085201
FBgn0034710
FBgn0283480
FBgn0034712
FBgn0031769
FBgn0243516
FBgn0030694
FBgn0020372
FBgn0001216
FBgn0035719
FBgn0051450
FBgn0034027
FBgn0034225
FBgn0046114
FBgn0039331
FBgn0039909
FBgn0035374
FBgn0027575
FBgn0035402
FBgn0051200
FBgn0001989
FBgn0032286
FBgn0010263
FBgn0040099
FBgn0039800
FBgn0037225
FBgn0039475
FBgn0039488
FBgn0261243
FBgn0001280
FBgn0031229
FBgn0264308
FBgn0034159
FBgn0051118
FBgn0028400
FBgn0259918
FBgn0033699
FBgn0028743
FBgn0085478
FBgn0030520
FBgn0015331
FBgn0031803
FBgn0261928
FBgn0261550
FBgn0039759
FBgn0264712
FBgn0051694
FBgn0039215
FBgn0015522
FBgn0051638
FBgn0037665
FBgn0030716
FBgn0027079
FBgn0265464
FBgn0039332
FBgn0032151
FBgn0086778
FBgn0028875
FBgn0267378
FBgn0015772
FBgn0038418
FBgn0050460
FBgn0085382
FBgn0051249
FBgn0263102
FBgn0020443
FBgn0025724
FBgn0038803
FBgn0030613
FBgn0014469
FBgn0015034
FBgn0036417
FBgn0033405
FBgn0039415
FBgn0261547
FBgn0031492
FBgn0015527*
FBgn0259111
FBgn0264339
FBgn0031602
FBgn0003567
FBgn0051739
FBgn0039157
FBgn0035523
FBgn0026239
FBgn0031114
FBgn0259170
FBgn0262733
FBgn0085385
FBgn0260743
FBgn0032216
FBgn0015513
FBgn0263980
FBgn0037027
FBgn0036568
FBgn0033365
FBgn0044826
FBgn0000479
FBgn0041096
FBgn0027598
FBgn0052529
FBgn0037855
FBgn0262593
FBgn0266756
FBgn0263998
FBgn0259680
FBgn0261553
FBgn0261954
FBgn0261983
FBgn0266053
FBgn0039379
FBgn0000451
FBgn0261041
FBgn0038237
FBgn0025741
FBgn0026179
FBgn0033998
FBgn0053180
FBgn0014868
FBgn0000183
FBgn0052479
FBgn0036915
FBgn0260943
FBgn0003301*
FBgn0035357
FBgn0033184
FBgn0027786
FBgn0011710
FBgn0053543
FBgn0270924
FBgn0015520
FBgn0050050
FBgn0038206
FBgn0004591
FBgn0085468
FBgn0034911
FBgn0025726
FBgn0033972
FBgn0011274
FBgn0037126
FBgn0038108
FBgn0015296
FBgn0039031
FBgn0038606
FBgn0036134
FBgn0259927

## Sheet: Sheet2
Category	Term	Gene count	EASE score
biological process	transmembrane transport	6	0.0014
biological process	learning or memory	6	0.0057
biological process	intracellular signal transduction	6	0.011
biological process	cAMP-mediated signaling	3	0.027
biological process	learning*	3	0.027	*this term was removed from Figure S5F because it is redundant with learning or memory
biological process	behavioral response to ethanol	6	0.032
biological process	regulation of transcription, DNA-templated	8	0.037
biological process	protein phosphorylation	9	0.047
biological process	olfactory learning	6	0.047

## Sheet: Sheet3
FlyBase gene ID
FBgn0000287
FBgn0000427
FBgn0000454
FBgn0000579
FBgn0000928
FBgn0001083
FBgn0001092
FBgn0001186
FBgn0001189
FBgn0001254
FBgn0002564
FBgn0002576
FBgn0002592
FBgn0002593
FBgn0002609
FBgn0003274
FBgn0003515
FBgn0003969
FBgn0004573
FBgn0004644
FBgn0010039
FBgn0010114
FBgn0010226
FBgn0010241
FBgn0010414
FBgn0011300
FBgn0011576
FBgn0013765
FBgn0013987
FBgn0014163
FBgn0015011
FBgn0015034
FBgn0015037
FBgn0015522
FBgn0015569
FBgn0015776
FBgn0015801
FBgn0015924
FBgn0016675
FBgn0016715
FBgn0016970
FBgn0020621
FBgn0022770
FBgn0022800
FBgn0023000
FBgn0023129
FBgn0024222
FBgn0024248
FBgn0024366
FBgn0024897
FBgn0025335
FBgn0025692
FBgn0025693
FBgn0025835
FBgn0026439
FBgn0027552
FBgn0027562
FBgn0027596
FBgn0027607
FBgn0028544
FBgn0029093
FBgn0029147
FBgn0029170
FBgn0029648
FBgn0029791
FBgn0029835
FBgn0029898
FBgn0029912
FBgn0030114
FBgn0030159
FBgn0030164
FBgn0030234
FBgn0030239
FBgn0030286
FBgn0030289
FBgn0030336
FBgn0030482
FBgn0030603
FBgn0030638
FBgn0030766
FBgn0030795
FBgn0030954
FBgn0030991
FBgn0031088
FBgn0031117
FBgn0031327
FBgn0031390
FBgn0031426
FBgn0031682
FBgn0031703
FBgn0031740
FBgn0031741
FBgn0031835
FBgn0031872
FBgn0031906
FBgn0031926
FBgn0031939
FBgn0031969
FBgn0032029
FBgn0032139
FBgn0032140
FBgn0032157
FBgn0032358
FBgn0032612
FBgn0032670
FBgn0032689
FBgn0032699
FBgn0032729
FBgn0032772
FBgn0032805
FBgn0032820
FBgn0033027
FBgn0033160
FBgn0033174
FBgn0033203
FBgn0033204
FBgn0033207
FBgn0033321
FBgn0033483
FBgn0033494
FBgn0033504
FBgn0033518
FBgn0033519
FBgn0033574
FBgn0033597
FBgn0033652
FBgn0033731
FBgn0033774
FBgn0033808
FBgn0033816
FBgn0033942
FBgn0033963
FBgn0034033
FBgn0034053
FBgn0034140
FBgn0034143
FBgn0034165
FBgn0034199
FBgn0034264
FBgn0034315
FBgn0034352
FBgn0034356
FBgn0034394
FBgn0034398
FBgn0034401
FBgn0034662
FBgn0034706
FBgn0034709
FBgn0034883
FBgn0034885
FBgn0034897
FBgn0034928
FBgn0034943
FBgn0034966
FBgn0035024
FBgn0035040
FBgn0035084
FBgn0035089
FBgn0035131
FBgn0035132
FBgn0035165
FBgn0035166
FBgn0035199
FBgn0035248
FBgn0035264
FBgn0035279
FBgn0035280
FBgn0035281
FBgn0035360
FBgn0035393
FBgn0035510
FBgn0035611
FBgn0035726
FBgn0036091
FBgn0036094
FBgn0036110
FBgn0036124
FBgn0036143
FBgn0036147
FBgn0036203
FBgn0036211
FBgn0036225
FBgn0036287
FBgn0036291
FBgn0036382
FBgn0036433
FBgn0036461
FBgn0036702
FBgn0036741
FBgn0036769
FBgn0036770
FBgn0036962
FBgn0037000
FBgn0037163
FBgn0037341
FBgn0037409
FBgn0037414
FBgn0037576
FBgn0037713
FBgn0037913
FBgn0037935
FBgn0037936
FBgn0037950
FBgn0037960
FBgn0038037
FBgn0038063
FBgn0038072
FBgn0038143
FBgn0038144
FBgn0038194
FBgn0038256
FBgn0038404
FBgn0038405
FBgn0038439
FBgn0038476
FBgn0038597
FBgn0038610
FBgn0038638
FBgn0038832
FBgn0038874
FBgn0038879
FBgn0038919
FBgn0038956
FBgn0038957
FBgn0038981
FBgn0038984
FBgn0039028
FBgn0039038
FBgn0039084
FBgn0039117
FBgn0039161
FBgn0039321
FBgn0039430
FBgn0039483
FBgn0039494
FBgn0039495
FBgn0039611
FBgn0039612
FBgn0039759
FBgn0040068
FBgn0040087
FBgn0040227
FBgn0040336
FBgn0040359
FBgn0040364
FBgn0040376
FBgn0040634
FBgn0040777
FBgn0041336
FBgn0041624
FBgn0042177
FBgn0042179
FBgn0044328
FBgn0045761
FBgn0046687
FBgn0050022
FBgn0050344
FBgn0050345
FBgn0050440
FBgn0050499
FBgn0051157
FBgn0051268
FBgn0051451
FBgn0051619
FBgn0051674
FBgn0051690
FBgn0051774
FBgn0051862
FBgn0051866
FBgn0051955
FBgn0051997
FBgn0052037
FBgn0052039
FBgn0052072
FBgn0052238
FBgn0052554
FBgn0052564
FBgn0052636
FBgn0052669
FBgn0052856
FBgn0053158
FBgn0053189
FBgn0053517
FBgn0063497
FBgn0065047
FBgn0065098
FBgn0066365
FBgn0082976
FBgn0082986
FBgn0082995
FBgn0082999
FBgn0083013
FBgn0083020
FBgn0083046
FBgn0083047
FBgn0083048
FBgn0083050
FBgn0085224
FBgn0085294
FBgn0085371
FBgn0085442
FBgn0085819
FBgn0086384
FBgn0086602
FBgn0086660
FBgn0086664
FBgn0250910
FBgn0259164
FBgn0259210
FBgn0259714
FBgn0259878
FBgn0260004
FBgn0260461
FBgn0260936
FBgn0260942
FBgn0261113
FBgn0261276
FBgn0261277
FBgn0261341
FBgn0261396
FBgn0261401
FBgn0261402
FBgn0261560
FBgn0261673
FBgn0261799
FBgn0261803
FBgn0261859
FBgn0262483
FBgn0263077
FBgn0263117
FBgn0263131
FBgn0263330
FBgn0263459
FBgn0263476
FBgn0263484
FBgn0263569
FBgn0264090
FBgn0264711
FBgn0264775
FBgn0264815
FBgn0265002
FBgn0265192
FBgn0265541
FBgn0265959
FBgn0266019
FBgn0266275
FBgn0266409
FBgn0267729
FBgn0270925
FBgn0283499
FBgn0283680
FBgn0284421

## Sheet: Sheet4
Category	Term	Gene count	EASE score
biological process	chitin-based cuticle development	10	0.00043
biological process	response to starvation	9	0.00048
biological process	cell surface receptor signaling pathway	8	0.0014
biological process	proteolysis	17	0.0032
biological process	G-protein coupled receptor signaling pathway	12	0.0037
biological process	transmembrane transport	15	0.0094
biological process	multicellular organism reproduction	9	0.014
biological process	glycolytic process	4	0.015
biological process	serotonin receptor signaling pathway	3	0.027
biological process	oxidation-reduction process	18	0.029
