# Supplementary material for: The long noncoding RNA mimi scaffolds neuronal granules to maintain nervous system maturity
Source: Sci Adv. 2022 Sep 28;8(39):eabo5578. doi: 10.1126/sciadv.abo5578 (PMC9519039; doi:10.1126/sciadv.abo5578)
Supplement: Supplementary file 2 — Tables S1 to S4 [file sciadv.abo5578_tables_s1_to_s4.zip › sciadv.abo5578_table_s4.xlsx]

## Sheet: qPCR oligos
Target gene	Sequence	Manufacturer
RpL32	CAGCTCGCGCACGTTGT	Sigma-Aldrich
	TGCTGCCCACCGGATT
mimi-RC+RD	ATCATCCCAGATTGCGTAGC	Sigma-Aldrich
	GGGCTAATCGATCCAGTGAA
mimi-RD	AGACTACGCAAGCAAATACGG	Sigma-Aldrich
	GGGTTTGGATTTCACGTTTG
Stau	CGCCTACAATCAGCTTCCTC	Sigma-Aldrich
	CTTCGCCTGGCTCATGTAAT
CG31140	GGAGCAGGAGCAGAAGCTAA	Sigma-Aldrich
	TTTCGAGTTGCCAGCTCTTT
snRNA 7SK	CTCCGTCACACCTTTGTGTTT	Sigma-Aldrich
	GATAACCCGTCGTCATCCAG
Syt-alpha	CGAGCAATTGAAGTTGTGGA	Sigma-Aldrich
	TGATGGCAAATAGGCTAGGG
CamKII	AAAAATTTCTGGTCGCCAAC	Sigma-Aldrich
	TCGCCAAGAAACCGTAGACT
Chic	GACAAAAGAGGAGCTCTCCAAA	Sigma-Aldrich
	TGTGCCGGAAAGGTAAATGT
Fne	CGAACCGATCACCGTCAAGT	Sigma-Aldrich
	TTGAGCCTTGGCGCTATTG
Rbp9	CGGAGCAGTGCAATCTGTTA	Sigma-Aldrich
	CCAGGACAGCCTCTTCGTAA

## Sheet: DNA probes
Target gene	Sequence	Manufacturer
mimi-RC	TTCGTGTAGTGAGCCAGGGATGGACCGAGT	Integrated DNA Technologies
	TTTCGTGTTTGTGTTATGATCAAACTCCCA
	ATGATAGTGGGTCGAATCGTAAAGCAAAAT
	AATACATTCAAAAAACATAACGCAAGGGTG

## Sheet: CRISPR gRNAs
Target gene	Sequence
mimi	TGGTAGTACCATGAGGCGTG
	AGTGTTAATTGTAAGATCCC
rbp9	AGCGTTCGCAAGATGGTCGA
stau	AGCACAACGTTCATGCCGCC

## Sheet: CRISPR homology templates
Target mutation	Sequence	Manufacturer
rbp9FLAG	tataatcccgccggctacgcagcggcgcaattctacgctcctgcgtctcctcacaccgtcgcgccatccaaccgattgtttatttttaaaatataactttttcgcacgatttgcggcgttgaatgcaacaaactgctcagacatgttgtgaaaactcaattgaaggtggaacattctgtacctgatttcatagccgatgagaaagaataatacttgtggaataagaagcataaatggcttgatcaataaacgtaaatcttttgaaacttaacttttaggttttccaccgtattttatattatttcattcaatgctccgtcatatgcatatttttttttttttaactaagaatcttccagtgtattcaatcgtaaagtcttactaattgcgtgccacaat…	N/A
stauFLAG	GCAAGAAGgtgagttgcgtctgcagatcgttatgccactctcgtttcggatgcggactgggaatcggaatggggttacggaacggaatggaagggaagggaacagaatccatggatgtgtggatctgggtctaggtcttgttcttggtcttggtttgggtctgggtccttgaacccctgcacggaatgcacgaaacctgaattgcgcactgcagctgcattttatccgatttcaccaagaacacacagaggcataaggcaaccggagggccgtaagaaccagaaaagtgcaaccaggagtggttgcttggcatcggcaacgaatcagtcgatttgaacccttctacccgccgcctgtcacaatttgatttaggccgatgtcgtcgcttcagttgcattt…	Integrated DNA Technologies

## Sheet: PCR cloning oligos
Target gene	Sequence	Manufacturer
UAS-mimi transgene	ACCAGGAGCAGTTGAGTATC	Sigma-Aldrich
	CCTGGGATCTTACAATTAACA
